# Supplementary material for: Cell-attribute aware community detection improves differential abundance testing from single-cell RNA-Seq data
Source: Nat Commun. 2023 Jun 5;14:3244. doi: 10.1038/s41467-023-39017-z (PMC10241145; doi:10.1038/s41467-023-39017-z)
Supplement: Supplementary file 4 — Supplementary Data [file 41467_2023_39017_MOESM4_ESM.xls]

## Sheet: Supplementary Data 1
Supplementary Data 1: Distribution of Cd4t cell numbers among mice and age-groups
			AgeGroups
	1m	3m	18m	21m	30m
MouseID	0	1	2	3	5
0	48	0	0	0	0
1	95	0	0	0	0
2	0	14	0	0	0
3	0	108	0	0	0
10	0	0	33	0	0
11	0	0	11	0	0
12	0	0	23	0	0
13	0	0	0	50	0
14	0	0	0	57	0
20	0	0	0	0	76
21	0	0	0	0	22

## Sheet: Supplementary Data 2
Supplementary Data 2: Distribution of Alveolar Macrophage cell numbers among mice and age-groups
			AgeGroups
	1m	3m	18m	21m	30m
MouseID	0	1	2	3	5
0	148	0	0	0	0
1	369	0	0	0	0
2	0	47	0	0	0
3	0	69	0	0	0
4	0	8	0	0	0
5	0	60	0	0	0
9	0	0	15	0	0
10	0	0	88	0	0
11	0	0	49	0	0
12	0	0	41	0	0
13	0	0	0	39	0
14	0	0	0	52	0
20	0	0	0	0	38
21	0	0	0	0	79
22	0	0	0	0	22

## Sheet: Supplementary Data 3
Supplementary Data 3: Distribution of immune cells (B cell, CTL, moDC, Neu, NKT, NKT-p, nrMa, rMa, Treg) numbers among donor and disease stage (mild, severe) of COVID-19 patients
	Disease status
	mild	severe
Donor
BIH-CoV-12	1711	0
BIH-CoV-13	100	0
BIH-CoV-14	510	0
BIH-CoV-15	5925	0
BIH-CoV-16	352	0
BIH-CoV-17	80	0
BIH-CoV-19	327	0
BIH-CoV-01	0	1735
BIH-CoV-02	0	49
BIH-CoV-03	0	64
BIH-CoV-04	0	405
BIH-CoV-05	0	48
BIH-CoV-06	0	661
BIH-CoV-07	0	847
BIH-CoV-08	0	65
BIH-CoV-09	0	117
BIH-CoV-10	0	116
BIH-CoV-11	0	388

## Sheet: Supplementary Data 4
Supplementary Data 4: Distribution of olfactory epithelium cells (sustentacular, sensory neurons, HBCs, Bowman’s gland, microvillar) numbers among donor and disease stage (normosmic, hyposmic) of post-COVID-19 patients
	Smell Loss Status
	normosmic	hyposmic
Donor
GSM4142871	4494	0
GSM4142872	3425	0
GSM5578174	470	0
GSM5578175	370	0
GSM5578176	159	0
GSM6068661	0	486
GSM6068664	0	112
GSM6068665	0	325
GSM6068666	0	728
GSM6068667	0	604

## Sheet: Supplementary Data 5
Supplementary Data 5: Distribution of epithelial (Stem and Nonstem) cell numbers among donor and disease stage (N=Normal, U=unaffected FAPs, P=polyps, A=adenoma)
			Disease stage
	N	U	P	A
Donor
B001	447	0	0	0
B004	706	0	0	0
A001	0	353	522	33
A002	0	605	779	0
A014	0	509	189	0
A015	0	205	690	0
A008	0	0	280	0
A010	0	0	99	0
A018	0	0	158	0
F	0	0	194	0
CRC3	0	0	0	41

## Sheet: Supplementary Data 6
Supplementary Data 6: Distribution of Tcell (Tregs and NonTregs) numbers among donor and disease stage (N=Normal, U=unaffected FAPs, P=polyps, A=adenoma)
			Disease stage
	N	U	P	A
Donor
B001	96	0	0	0
B004	285	0	0	0
A001	0	148	307	43
A002	0	1449	292	0
A014	0	2024	255	0
A015	0	100	473	126
A008	0	0	447	0
F	0	0	126	0
