# Supplementary material for: Cell-attribute aware community detection improves differential abundance testing from single-cell RNA-Seq data
Source: Nat Commun. 2023 Jun 5;14:3244. doi: 10.1038/s41467-023-39017-z (PMC10241145; doi:10.1038/s41467-023-39017-z)
Supplement: Supplementary file 6 — Source Data [file 41467_2023_39017_MOESM6_ESM.xls]

## Sheet: Fig2a
AgeGroup(0=1m,1=3m,2=18m,3=21m,4=24m,5=30m	MouseID	Condition(P=Perturbed, N=normal)
0	0	P
0	0	P
0	0	P
0	0	P
0	0	P
0	0	P
0	0	P
0	0	P
0	0	P
0	0	P
0	0	P
0	0	P
0	0	P
0	0	P
0	0	P
0	0	P
0	0	P
0	0	P
0	0	P
0	0	P
0	0	P
0	0	P
0	0	P
0	0	P
0	0	P
0	0	P
0	0	P
0	0	P
0	0	P
0	0	P
0	0	P
0	0	P
0	0	P
0	0	P
0	0	P
0	0	P
0	0	P
0	0	P
0	0	P
0	0	P
0	0	P
0	0	P
0	0	P
0	0	P
0	0	P
0	0	P
0	0	P
0	0	P
0	0	P
0	0	P
0	1	P
0	1	P
0	1	P
0	1	P
0	1	P
0	1	P
0	1	P
0	1	P
0	1	P
0	1	P
0	1	P
0	1	P
0	1	P
0	1	P
0	1	P
0	1	P
0	1	P
0	1	P
0	1	P
0	1	P
0	1	P
0	1	P
0	1	P
0	1	P
0	1	P
0	1	P
0	1	P
0	1	P
0	1	P
0	1	P
0	1	P
0	1	P
0	1	P
0	1	P
0	1	P
0	1	P
0	1	P
0	1	P
0	1	P
0	1	P
0	1	P
0	1	P
0	1	P
0	1	P
0	1	P
0	1	P
0	1	P
0	1	P
0	1	P
0	1	P
0	1	P
0	1	P
0	1	P
0	1	P
0	1	P
0	1	P
0	1	P
0	1	P
0	1	P
0	1	P
0	1	P
0	1	P
0	1	P
0	1	P
0	1	P
0	1	P
0	1	P
0	1	P
0	1	P
0	1	P
0	1	P
1	2	P
1	2	P
1	2	P
1	2	P
1	2	P
1	2	P
1	2	P
1	2	P
1	2	P
1	2	P
1	2	P
1	2	P
1	3	P
1	3	P
1	3	P
1	3	P
1	3	P
1	3	P
1	3	P
1	3	P
1	3	P
1	3	P
1	3	P
1	3	P
1	3	P
1	3	P
1	3	P
3	13	P
3	13	P
3	13	P
3	13	P
3	13	P
3	13	P
3	13	P
3	13	P
3	13	P
3	13	P
3	13	P
3	13	P
3	13	P
3	13	P
3	13	P
3	13	P
3	13	P
3	13	P
3	13	P
3	13	P
3	13	P
3	13	P
3	13	P
3	13	P
3	13	P
3	13	P
3	13	P
3	13	P
3	13	P
3	13	P
3	13	P
3	13	P
3	13	P
3	13	P
3	13	P
3	13	P
3	13	P
3	13	P
3	13	P
3	13	P
3	13	P
3	13	P
3	13	P
3	13	P
3	13	P
3	13	P
3	13	P
3	13	P
3	13	P
3	13	P
3	13	P
3	13	P
3	14	P
3	14	P
3	14	P
3	14	P
3	14	P
3	14	P
3	14	P
3	14	P
3	14	P
3	14	P
3	14	P
3	14	P
3	14	P
3	14	P
3	14	P
3	14	P
3	14	P
3	14	P
3	14	P
3	14	P
3	14	P
3	14	P
3	14	P
3	14	P
3	14	P
3	14	P
3	14	P
3	14	P
3	14	P
3	14	P
3	14	P
3	14	P
3	14	P
3	14	P
3	14	P
3	14	P
3	14	P
3	14	P
3	14	P
3	14	P
3	14	P
3	14	P
3	14	P
3	14	P
3	14	P
3	14	P
3	14	P
3	14	P
3	14	P
3	14	P
3	14	P
3	14	P
3	14	P
3	14	P
3	14	P
3	14	P
3	14	P
3	14	P
3	14	P
3	14	P
3	14	P
3	14	P
3	14	P
3	14	P
3	14	P
3	14	P
3	14	P
3	14	P
3	14	P
5	21	P
5	21	P
5	21	P
5	21	P
5	21	P
5	21	P
5	21	P
5	21	P
5	21	P
5	21	P
5	21	P
5	21	P
5	21	P
5	21	P
5	21	P
5	21	P
5	21	P
5	21	P
5	21	P
5	21	P
5	21	P
5	21	P
5	21	P
5	21	P
5	21	P
5	21	P
5	21	P
5	21	P
5	21	P
5	21	P
5	21	P
5	21	P
5	21	P
5	21	P
5	21	P
5	21	P
5	21	P
5	21	P
5	21	P
5	21	P
5	21	P
5	21	P
5	21	P
5	21	P
5	21	P
5	21	P
5	21	P
5	22	P
5	22	P
5	22	P
5	22	P
5	22	P
5	22	P
5	22	P
5	22	P
5	22	P
5	22	P
5	22	P
5	22	P
5	22	P
5	22	P
5	22	P
5	22	P
5	22	P
5	22	P
5	22	P
5	22	P
5	22	P
5	22	P
5	22	P
5	22	P
5	22	P
5	22	P
5	22	P
5	22	P
5	22	P
5	22	P
0	0	N
0	0	N
0	0	N
0	0	N
0	0	N
0	0	N
0	0	N
0	0	N
0	0	N
0	0	N
0	0	N
0	0	N
0	0	N
0	0	N
0	0	N
0	0	N
0	0	N
0	0	N
0	0	N
0	0	N
0	0	N
0	0	N
0	0	N
0	0	N
0	0	N
0	0	N
0	0	N
0	0	N
0	0	N
0	0	N
0	0	N
0	0	N
0	0	N
0	0	N
0	0	N
0	0	N
0	0	N
0	0	N
0	0	N
0	0	N
0	0	N
0	0	N
0	0	N
0	0	N
0	0	N
0	0	N
0	0	N
0	0	N
0	0	N
0	0	N
0	0	N
0	0	N
0	0	N
0	0	N
0	0	N
0	0	N
0	0	N
0	0	N
0	0	N
0	0	N
0	0	N
0	0	N
0	0	N
0	0	N
0	0	N
0	0	N
0	0	N
0	0	N
0	0	N
0	0	N
0	0	N
0	0	N
0	0	N
0	0	N
0	0	N
0	0	N
0	0	N
0	0	N
0	0	N
0	0	N
0	0	N
0	0	N
0	0	N
0	0	N
0	0	N
0	0	N
0	0	N
0	0	N
0	0	N
0	0	N
0	0	N
0	0	N
0	0	N
0	0	N
0	0	N
0	0	N
0	0	N
0	0	N
0	0	N
0	0	N
0	0	N
0	0	N
0	0	N
0	0	N
0	0	N
0	0	N
0	0	N
0	0	N
0	0	N
0	0	N
0	0	N
0	0	N
0	0	N
0	0	N
0	0	N
0	0	N
0	0	N
0	0	N
0	0	N
0	0	N
0	0	N
0	0	N
0	0	N
0	0	N
0	0	N
0	0	N
0	0	N
0	0	N
0	0	N
0	0	N
0	0	N
0	0	N
0	0	N
0	0	N
0	0	N
0	0	N
0	0	N
0	0	N
0	0	N
0	0	N
0	0	N
0	0	N
0	0	N
0	0	N
0	0	N
0	0	N
0	0	N
0	0	N
0	0	N
0	0	N
0	0	N
0	1	N
0	1	N
0	1	N
0	1	N
0	1	N
0	1	N
0	1	N
0	1	N
0	1	N
0	1	N
0	1	N
0	1	N
0	1	N
0	1	N
0	1	N
0	1	N
0	1	N
0	1	N
0	1	N
0	1	N
0	1	N
0	1	N
0	1	N
0	1	N
0	1	N
0	1	N
0	1	N
0	1	N
0	1	N
0	1	N
0	1	N
0	1	N
0	1	N
0	1	N
0	1	N
0	1	N
0	1	N
0	1	N
0	1	N
0	1	N
0	1	N
0	1	N
0	1	N
0	1	N
0	1	N
0	1	N
0	1	N
0	1	N
0	1	N
0	1	N
0	1	N
0	1	N
0	1	N
0	1	N
0	1	N
0	1	N
0	1	N
0	1	N
0	1	N
0	1	N
0	1	N
0	1	N
0	1	N
0	1	N
0	1	N
0	1	N
0	1	N
0	1	N
0	1	N
0	1	N
0	1	N
0	1	N
0	1	N
0	1	N
0	1	N
0	1	N
0	1	N
0	1	N
0	1	N
0	1	N
0	1	N
0	1	N
0	1	N
0	1	N
0	1	N
0	1	N
0	1	N
0	1	N
0	1	N
0	1	N
0	1	N
0	1	N
0	1	N
0	1	N
0	1	N
0	1	N
0	1	N
0	1	N
0	1	N
0	1	N
0	1	N
0	1	N
0	1	N
0	1	N
0	1	N
0	1	N
0	1	N
0	1	N
0	1	N
0	1	N
0	1	N
0	1	N
0	1	N
0	1	N
0	1	N
0	1	N
0	1	N
0	1	N
0	1	N
0	1	N
0	1	N
0	1	N
0	1	N
0	1	N
0	1	N
0	1	N
0	1	N
0	1	N
0	1	N
0	1	N
0	1	N
0	1	N
0	1	N
0	1	N
0	1	N
0	1	N
0	1	N
0	1	N
0	1	N
0	1	N
0	1	N
0	1	N
0	1	N
0	1	N
0	1	N
0	1	N
0	1	N
0	1	N
0	1	N
0	1	N
0	1	N
0	1	N
0	1	N
0	1	N
0	1	N
0	1	N
0	1	N
0	1	N
0	1	N
0	1	N
0	1	N
0	1	N
0	1	N
0	1	N
0	1	N
0	1	N
0	1	N
0	1	N
0	1	N
0	1	N
0	1	N
0	1	N
0	1	N
0	1	N
0	1	N
0	1	N
0	1	N
0	1	N
0	1	N
0	1	N
0	1	N
0	1	N
0	1	N
0	1	N
0	1	N
0	1	N
0	1	N
0	1	N
0	1	N
0	1	N
0	1	N
0	1	N
0	1	N
0	1	N
0	1	N
0	1	N
0	1	N
0	1	N
0	1	N
0	1	N
0	1	N
0	1	N
0	1	N
0	1	N
0	1	N
0	1	N
0	1	N
0	1	N
0	1	N
0	1	N
0	1	N
0	1	N
0	1	N
1	2	N
1	2	N
1	2	N
1	2	N
1	2	N
1	2	N
1	2	N
1	2	N
1	2	N
1	2	N
1	2	N
1	2	N
1	2	N
1	2	N
1	2	N
1	2	N
1	2	N
1	2	N
1	2	N
1	2	N
1	2	N
1	2	N
1	2	N
1	2	N
1	2	N
1	2	N
1	2	N
1	2	N
1	2	N
1	2	N
1	2	N
1	2	N
1	2	N
1	2	N
1	2	N
1	2	N
1	2	N
1	2	N
1	2	N
1	3	N
1	3	N
1	3	N
1	3	N
1	3	N
1	3	N
1	3	N
1	3	N
1	3	N
1	3	N
1	3	N
1	3	N
1	3	N
1	3	N
1	3	N
1	3	N
1	3	N
1	3	N
1	3	N
1	3	N
1	3	N
1	3	N
1	3	N
1	3	N
1	3	N
1	3	N
1	3	N
1	3	N
1	3	N
1	3	N
1	3	N
1	3	N
1	3	N
1	3	N
1	3	N
1	3	N
1	3	N
1	3	N
1	3	N
1	3	N
1	3	N
1	3	N
1	3	N
1	3	N
1	3	N
3	13	N
3	13	N
3	13	N
3	13	N
3	13	N
3	13	N
3	13	N
3	13	N
3	13	N
3	13	N
3	13	N
3	13	N
3	13	N
3	13	N
3	13	N
3	13	N
3	13	N
3	13	N
3	13	N
3	13	N
3	13	N
3	13	N
3	13	N
3	13	N
3	13	N
3	13	N
3	13	N
3	13	N
3	13	N
3	13	N
3	13	N
3	13	N
3	13	N
3	13	N
3	13	N
3	13	N
3	13	N
3	13	N
3	13	N
3	13	N
3	13	N
3	13	N
3	13	N
3	13	N
3	13	N
3	13	N
3	13	N
3	13	N
3	13	N
3	13	N
3	13	N
3	13	N
3	14	N
3	14	N
3	14	N
3	14	N
3	14	N
3	14	N
3	14	N
3	14	N
3	14	N
3	14	N
3	14	N
3	14	N
3	14	N
3	14	N
3	14	N
3	14	N
3	14	N
3	14	N
3	14	N
3	14	N
3	14	N
3	14	N
3	14	N
3	14	N
3	14	N
3	14	N
3	14	N
3	14	N
3	14	N
3	14	N
3	14	N
3	14	N
3	14	N
3	14	N
3	14	N
3	14	N
3	14	N
3	14	N
3	14	N
3	14	N
3	14	N
3	14	N
3	14	N
3	14	N
3	14	N
3	14	N
3	14	N
3	14	N
3	14	N
3	14	N
3	14	N
3	14	N
3	14	N
3	14	N
3	14	N
3	14	N
3	14	N
3	14	N
3	14	N
3	14	N
3	14	N
3	14	N
3	14	N
3	14	N
3	14	N
3	14	N
3	14	N
3	14	N
3	14	N
5	21	N
5	21	N
5	21	N
5	21	N
5	21	N
5	21	N
5	21	N
5	21	N
5	21	N
5	21	N
5	21	N
5	21	N
5	21	N
5	21	N
5	21	N
5	21	N
5	21	N
5	21	N
5	21	N
5	21	N
5	21	N
5	21	N
5	21	N
5	21	N
5	21	N
5	21	N
5	21	N
5	21	N
5	21	N
5	21	N
5	21	N
5	21	N
5	21	N
5	21	N
5	21	N
5	21	N
5	21	N
5	21	N
5	21	N
5	21	N
5	21	N
5	21	N
5	21	N
5	21	N
5	21	N
5	21	N
5	21	N
5	22	N
5	22	N
5	22	N
5	22	N
5	22	N
5	22	N
5	22	N
5	22	N
5	22	N
5	22	N
5	22	N
5	22	N
5	22	N
5	22	N
5	22	N
5	22	N
5	22	N
5	22	N
5	22	N
5	22	N
5	22	N
5	22	N
5	22	N
5	22	N
5	22	N
5	22	N
5	22	N
5	22	N
5	22	N
5	22	N
5	22	N

## Sheet: Fig2b
Alpha	nC[EVA]/nC[LV]	Modularity	Purity	Zobj
0.1	1.13143	0.50464	0.708352	0.525011
0.2	1.14	0.503738	0.802338	0.563458
0.3	1.08857	0.500752	0.854837	0.606977
0.4	1.07429	0.496926	0.854379	0.639907
0.5	1.03	0.489111	0.862998	0.676055
0.6	0.991429	0.477894	0.862589	0.708711
0.7	1.00857	0.450653	0.874066	0.747043
0.8	1.07286	0.432307	0.926579	0.827724
0.9	1.62429	0.421603	0.953338	0.900165

## Sheet: Fig2e
RunNumber	-log10(P):ELVAR	-log10(P):LVnonseq	LVdet (-log10P)
1	4.68265	4.92144	3.61046
2	4.91213	3.4667
3	5.44149	3.74326
4	3.65964	4.4866
5	3.81715	4.10807
6	4.34939	4.5607
7	4.24898	3.49743
8	4.65356	4.08784
9	5.04564	3.6355
10	4.94195	4.03204
11	5.04758	4.40807
12	4.51074	4.18603
13	3.64302	4.65127
14	4.77569	4.48766
15	4.95344	3.83824
16	4.90495	4.75098
17	4.82704	3.73906
18	4.31183	4.80635
19	4.88682	3.88993
20	4.40316	4.17674
21	3.95313	4.44855
22	5.54174	4.16001
23	5.32728	5.01205
24	4.41107	4.30132
25	4.86179	3.49784
26	4.12977	4.39172
27	5.5281	4.42636
28	5.31477	3.88184
29	4.25164	3.94345
30	4.77317	4.56689
31	3.75448	3.94869
32	6.17149	4.45148
33	4.33185	4.20866
34	4.62564	3.38683
35	4.81615	3.72151
36	5.447	4.19492
37	5.68133	4.43225
38	4.77584	3.6107
39	4.83155	4.19348
40	3.68213	3.90426
41	4.2459	4.71425
42	4.92716	3.92953
43	4.05729	4.83908
44	4.38897	3.81163
45	4.91927	4.45725
46	5.76243	4.11288
47	5.07383	4.52854
48	4.46388	4.2065
49	5.65404	4.8012
50	3.60101	3.85151
51	5.21648	4.70828
52	4.87361	4.56266
53	4.96327	3.99683
54	4.90485	4.00783
55	5.20847	4.40303
56	6.21479	4.00096
57	4.59893	4.41486
58	4.67485	4.24438
59	5.50758	3.50255
60	3.98132	4.52113
61	4.66911	5.51557
62	5.07627	4.13522
63	4.69426	4.19091
64	4.78173	4.65853
65	4.82334	4.00145
66	4.59189	4.39416
67	3.95227	4.47005
68	3.62907	4.04995
69	4.31974	4.03981
70	4.0815	4.16264
71	5.84728	3.31935
72	3.98448	4.26713
73	3.87643	4.75492
74	3.97675	4.41634
75	4.18987	4.58764
76	5.25912	3.68145
77	4.52714	3.82389
78	3.83497	4.15022
79	5.23281	4.52295
80	4.39064	4.14584
81	3.79177	4.35822
82	4.23386	3.69389
83	3.6675	4.6279
84	4.74035	4.14238
85	4.54755	4.71661
86	4.72914	2.85049
87	4.45366	5.38267
88	4.10557	4.06684
89	4.80973	4.5267
90	4.05861	4.1275
91	4.5741	3.77173
92	4.53801	4.46294
93	4.23677	4.03833
94	5.37691	3.13716
95	4.78066	3.71575
96	4.18689	4.46045
97	3.92934	3.60908
98	5.01464	4.22743
99	4.56906	3.89195
100	5.0647	4.79499

## Sheet: Fig3a
SeuratCluster	Age	Mat/Naive
1	18m	Mat
1	18m	Naive
1	18m	Naive
2	18m	Mat
2	18m	Mat
1	18m	Naive
2	18m	Mat
1	18m	Mat
1	18m	Mat
2	18m	Mat
1	18m	Naive
2	18m	Mat
1	18m	Naive
2	18m	Naive
2	18m	Naive
2	18m	Mat
2	18m	Mat
1	18m	Mat
2	18m	Mat
2	18m	Mat
2	18m	Mat
2	18m	Mat
1	18m	Mat
2	18m	Mat
2	18m	Mat
1	18m	Naive
1	18m	Naive
2	18m	Mat
2	18m	Mat
2	18m	Mat
1	18m	Naive
2	18m	Mat
2	18m	Naive
2	18m	Mat
2	18m	Mat
1	18m	Mat
2	18m	Mat
2	18m	Naive
1	18m	Mat
2	18m	Naive
1	18m	Mat
1	18m	Naive
1	18m	Naive
1	18m	Naive
1	18m	Mat
2	18m	Mat
2	18m	Mat
1	18m	Mat
2	18m	Naive
2	18m	Mat
2	18m	Mat
2	18m	Mat
2	18m	Mat
1	18m	Mat
2	18m	Mat
1	18m	Naive
1	18m	Mat
2	18m	Mat
2	18m	Naive
1	18m	Naive
2	18m	Mat
1	18m	Mat
1	18m	Naive
2	18m	Mat
2	18m	Mat
1	18m	Mat
1	18m	Naive
1	21m	Mat
2	21m	Naive
1	21m	Mat
2	21m	Mat
2	21m	Mat
2	21m	Mat
2	21m	Naive
1	21m	Naive
2	21m	Mat
2	21m	Naive
1	21m	Naive
2	21m	Mat
2	21m	Mat
2	21m	Mat
2	21m	Mat
2	21m	Mat
2	21m	Mat
2	21m	Mat
1	21m	Naive
2	21m	Mat
2	21m	Mat
2	21m	Mat
2	21m	Mat
1	21m	Mat
2	21m	Mat
2	21m	Mat
1	21m	Naive
2	21m	Mat
1	21m	Naive
2	21m	Mat
2	21m	Mat
2	21m	Mat
2	21m	Mat
1	21m	Naive
2	21m	Mat
2	21m	Mat
2	21m	Mat
2	21m	Mat
1	21m	Naive
1	21m	Naive
2	21m	Mat
2	21m	Mat
1	21m	Mat
1	21m	Naive
2	21m	Mat
2	21m	Naive
2	21m	Mat
2	21m	Mat
2	21m	Mat
2	21m	Mat
2	21m	Mat
2	21m	Mat
2	21m	Mat
2	21m	Mat
2	21m	Mat
2	21m	Mat
2	21m	Mat
2	21m	Naive
1	21m	Mat
2	21m	Mat
2	21m	Mat
2	21m	Mat
2	21m	Mat
2	21m	Naive
1	21m	Mat
2	21m	Mat
2	21m	Mat
2	21m	Mat
1	21m	Naive
2	21m	Mat
2	21m	Mat
1	21m	Mat
2	21m	Mat
2	21m	Mat
1	21m	Naive
1	21m	Naive
1	21m	Mat
2	21m	Mat
2	21m	Mat
2	21m	Mat
1	21m	Naive
2	21m	Mat
2	21m	Naive
2	21m	Mat
1	21m	Naive
2	21m	Mat
2	21m	Mat
2	21m	Mat
2	21m	Mat
2	21m	Mat
2	21m	Mat
2	21m	Mat
2	21m	Mat
2	21m	Mat
2	21m	Mat
1	21m	Mat
2	21m	Mat
1	21m	Naive
2	21m	Naive
2	21m	Mat
2	21m	Naive
2	21m	Mat
2	21m	Mat
2	21m	Mat
2	21m	Mat
2	21m	Mat
1	21m	Mat
2	30m	Mat
2	30m	Mat
2	30m	Mat
2	30m	Mat
2	30m	Mat
2	30m	Mat
2	30m	Mat
1	30m	Mat
2	30m	Mat
2	30m	Mat
2	30m	Mat
1	30m	Naive
1	30m	Mat
2	30m	Naive
2	30m	Mat
2	30m	Mat
2	30m	Mat
2	30m	Mat
2	30m	Mat
2	30m	Mat
2	30m	Mat
2	30m	Mat
2	30m	Mat
2	30m	Mat
2	30m	Mat
2	30m	Mat
2	30m	Mat
2	30m	Mat
2	30m	Mat
2	30m	Naive
2	30m	Mat
2	30m	Naive
2	30m	Naive
2	30m	Mat
2	30m	Mat
2	30m	Mat
2	30m	Naive
2	30m	Mat
1	30m	Mat
2	30m	Mat
2	30m	Mat
2	30m	Mat
2	30m	Mat
2	30m	Mat
2	30m	Mat
2	30m	Mat
2	30m	Mat
2	30m	Mat
2	30m	Mat
2	30m	Mat
2	30m	Mat
2	30m	Naive
2	30m	Mat
1	30m	Naive
2	30m	Mat
2	30m	Mat
2	30m	Mat
2	30m	Mat
2	30m	Naive
2	30m	Mat
1	30m	Mat
2	30m	Mat
2	30m	Mat
2	30m	Mat
2	30m	Mat
2	30m	Mat
1	30m	Mat
2	30m	Mat
2	30m	Mat
2	30m	Mat
2	30m	Mat
1	30m	Naive
2	30m	Mat
2	30m	Mat
2	30m	Mat
2	30m	Mat
2	30m	Mat
2	30m	Mat
2	30m	Mat
1	30m	Naive
2	30m	Mat
2	30m	Mat
2	30m	Mat
2	30m	Naive
2	30m	Mat
2	30m	Naive
2	30m	Mat
2	30m	Mat
1	30m	Naive
2	30m	Mat
2	30m	Mat
2	30m	Mat
2	30m	Mat
2	30m	Mat
2	30m	Naive
2	30m	Mat
2	30m	Mat
1	30m	Naive
1	1m	Mat
2	1m	Mat
1	1m	Mat
1	1m	Naive
1	1m	Mat
1	1m	Naive
2	1m	Mat
1	1m	Naive
1	1m	Mat
2	1m	Mat
1	1m	Naive
1	1m	Naive
2	1m	Mat
2	1m	Mat
2	1m	Mat
1	1m	Mat
1	1m	Mat
2	1m	Mat
1	1m	Naive
1	1m	Mat
1	1m	Naive
1	1m	Mat
1	1m	Mat
1	1m	Naive
1	1m	Naive
1	1m	Mat
1	1m	Mat
1	1m	Naive
1	1m	Mat
1	1m	Naive
2	1m	Mat
1	1m	Mat
1	1m	Mat
1	1m	Mat
2	1m	Mat
1	1m	Naive
2	1m	Mat
1	1m	Naive
2	1m	Mat
2	1m	Mat
2	1m	Naive
1	1m	Mat
1	1m	Mat
1	1m	Naive
1	1m	Naive
1	1m	Naive
1	1m	Naive
1	1m	Naive
2	1m	Naive
1	1m	Mat
2	1m	Mat
2	1m	Mat
1	1m	Naive
1	1m	Mat
2	1m	Mat
1	1m	Mat
1	1m	Mat
1	1m	Naive
1	1m	Mat
1	1m	Mat
1	1m	Naive
1	1m	Naive
2	1m	Mat
1	1m	Mat
2	1m	Mat
1	1m	Naive
1	1m	Naive
1	1m	Naive
1	1m	Mat
1	1m	Mat
2	1m	Mat
1	1m	Naive
1	1m	Naive
2	1m	Naive
1	1m	Naive
1	1m	Naive
1	1m	Naive
1	1m	Mat
1	1m	Naive
1	1m	Naive
2	1m	Mat
1	1m	Naive
1	1m	Mat
1	1m	Mat
2	1m	Mat
1	1m	Mat
1	1m	Mat
1	1m	Naive
1	1m	Mat
2	1m	Mat
1	1m	Naive
1	1m	Naive
2	1m	Mat
1	1m	Mat
1	1m	Naive
1	1m	Naive
1	1m	Mat
1	1m	Mat
1	1m	Mat
1	1m	Mat
1	1m	Naive
2	1m	Mat
1	1m	Naive
1	1m	Naive
1	1m	Mat
2	1m	Mat
1	1m	Naive
1	1m	Naive
1	1m	Mat
1	1m	Mat
1	1m	Naive
2	1m	Mat
1	1m	Mat
1	1m	Naive
1	1m	Naive
1	1m	Naive
1	1m	Naive
1	1m	Mat
1	1m	Mat
2	1m	Naive
1	1m	Naive
1	1m	Naive
2	1m	Mat
1	1m	Mat
1	1m	Naive
1	1m	Mat
2	1m	Mat
1	1m	Naive
1	1m	Naive
2	1m	Mat
1	1m	Mat
1	1m	Naive
2	1m	Mat
1	1m	Naive
2	1m	Mat
1	1m	Naive
1	1m	Mat
2	1m	Mat
1	1m	Naive
1	1m	Mat
1	1m	Mat
1	1m	Naive
1	1m	Mat
1	3m	Naive
2	3m	Mat
1	3m	Naive
1	3m	Naive
1	3m	Mat
1	3m	Naive
1	3m	Naive
1	3m	Naive
1	3m	Mat
2	3m	Mat
1	3m	Mat
1	3m	Naive
1	3m	Mat
2	3m	Naive
1	3m	Naive
1	3m	Naive
2	3m	Mat
1	3m	Naive
1	3m	Naive
2	3m	Mat
1	3m	Mat
1	3m	Naive
1	3m	Naive
1	3m	Naive
1	3m	Mat
1	3m	Mat
2	3m	Naive
1	3m	Naive
1	3m	Naive
1	3m	Naive
2	3m	Mat
1	3m	Naive
1	3m	Naive
1	3m	Mat
1	3m	Naive
1	3m	Naive
1	3m	Naive
2	3m	Mat
1	3m	Mat
2	3m	Mat
1	3m	Mat
1	3m	Naive
1	3m	Naive
1	3m	Naive
1	3m	Mat
1	3m	Naive
1	3m	Naive
1	3m	Naive
1	3m	Mat
1	3m	Mat
1	3m	Naive
2	3m	Mat
1	3m	Mat
1	3m	Naive
2	3m	Mat
2	3m	Mat
2	3m	Mat
1	3m	Naive
1	3m	Naive
1	3m	Mat
1	3m	Mat
1	3m	Mat
2	3m	Mat
2	3m	Mat
1	3m	Mat
1	3m	Mat
1	3m	Naive
2	3m	Mat
1	3m	Naive
1	3m	Naive
1	3m	Mat
1	3m	Naive
2	3m	Mat
1	3m	Mat
1	3m	Mat
2	3m	Mat
2	3m	Naive
1	3m	Naive
1	3m	Naive
1	3m	Mat
2	3m	Mat
1	3m	Mat
1	3m	Naive
1	3m	Mat
2	3m	Mat
1	3m	Mat
1	3m	Naive
2	3m	Mat
1	3m	Naive
1	3m	Naive
1	3m	Naive
1	3m	Naive
1	3m	Naive
1	3m	Naive
1	3m	Naive
1	3m	Mat
1	3m	Mat
2	3m	Mat
1	3m	Naive
1	3m	Naive
1	3m	Mat
1	3m	Naive
1	3m	Mat
1	3m	Mat
1	3m	Naive
2	3m	Mat
1	3m	Mat
2	3m	Mat
1	3m	Naive
1	3m	Mat
1	3m	Mat
1	3m	Naive
1	3m	Naive
1	3m	Naive
1	3m	Mat
1	3m	Naive
1	3m	Naive
1	3m	Mat
1	3m	Naive
1	3m	Mat
1	3m	Naive
1	3m	Mat

## Sheet: Fig3b
Alpha	nC[EVA]/nC[LV]	Purity	Modularity	Zobj
0.1	0.991667	0.567634	0.616482	0.611597
0.2	0.995	0.573219	0.616856	0.608128
0.3	1.02	0.635063	0.616698	0.622207
0.4	1.01833	0.803792	0.61715	0.691807
0.5	0.996667	0.8429	0.616002	0.729451
0.6	0.96	0.84492	0.61627	0.75346
0.7	0.953333	0.831811	0.611375	0.76568
0.8	1.15	0.804761	0.567791	0.757367
0.9	4.34667	0.942048	0.458894	0.893733

## Sheet: Fig3g
RunNumber	ELVAR_MatureCell_Z	ELVAR_MatureCell_P	LVnonseq_MatureCell_Z	LVnonseq_MatureCell_P	ELVAR_NaiveCell_Z	ELVAR_NaiveCell_P	LVnonseq_NaiveCell_Z	LVnonseq_NaiveCell_P
1	3.99893	6.36283e-05	4.46431	8.03275e-06	-4.74958	2.03836e-06	-4.20426	2.61938e-05
2	4.69779	2.62992e-06	4.32081	1.5546e-05	-5.63216	1.77964e-08	-4.59862	4.25295e-06
3	4.27179	1.93907e-05	4.25718	2.07024e-05	-5.03418	4.79886e-07	-4.40819	1.0424e-05
4	4.45224	8.4981e-06	4.72592	2.29079e-06	-5.43076	5.61133e-08	-5.10901	3.23856e-07
5	4.88824	1.01741e-06	4.24068	2.2284e-05	-5.12171	3.02785e-07	-4.27382	1.92152e-05
6	3.76371	0.000167413	4.26902	1.9633e-05	-4.68709	2.77113e-06	-4.13882	3.4909e-05
7	4.53334	5.80573e-06	4.68539	2.79433e-06	-4.88107	1.05513e-06	-4.91575	8.84433e-07
8	3.9565	7.60552e-05	4.37707	1.20288e-05	-4.2931	1.76194e-05	-4.16442	3.1215e-05
9	4.4662	7.96197e-06	4.45735	8.29798e-06	-4.73256	2.21707e-06	-4.21285	2.52173e-05
10	4.61583	3.91535e-06	4.56834	4.91607e-06	-5.00805	5.49837e-07	-4.31733	1.57928e-05
11	4.31247	1.61439e-05	4.39596	1.10287e-05	-5.12885	2.91519e-07	-5.61799	1.93189e-08
12	4.49649	6.90857e-06	4.51954	6.19753e-06	-5.02449	5.04766e-07	-4.52805	5.95307e-06
13	4.51962	6.19515e-06	4.27859	1.88082e-05	-5.16442	2.41189e-07	-4.41842	9.94265e-06
14	4.39056	1.13058e-05	4.31624	1.5871e-05	-5.23119	1.68424e-07	-4.44318	8.86385e-06
15	4.63958	3.49114e-06	4.27205	1.93686e-05	-5.10232	3.35508e-07	-4.39475	1.10901e-05
16	4.70806	2.50088e-06	4.49123	7.08124e-06	-4.9143	8.91012e-07	-5.21575	1.83076e-07
17	4.42419	9.68027e-06	4.37148	1.23408e-05	-4.69566	2.65745e-06	-4.20234	2.64174e-05
18	4.19139	2.77248e-05	4.41117	1.02815e-05	-4.86054	1.17066e-06	-4.24544	2.18165e-05
19	4.41202	1.02412e-05	4.32543	1.52232e-05	-4.98281	6.2667e-07	-4.44437	8.8149e-06
20	4.45193	8.5103e-06	4.30235	1.68996e-05	-5.09749	3.44185e-07	-4.12479	3.71067e-05
21	4.60057	4.21327e-06	4.33092	1.48489e-05	-5.04667	4.49569e-07	-4.44616	8.74172e-06
22	4.67	3.01199e-06	4.19222	2.76233e-05	-5.12842	2.92181e-07	-4.35374	1.33837e-05
23	4.86493	1.14499e-06	4.25718	2.07024e-05	-4.99365	5.92476e-07	-4.40819	1.0424e-05
24	4.28644	1.81557e-05	4.22151	2.42676e-05	-5.17962	2.22336e-07	-4.56306	5.04124e-06
25	4.31702	1.58151e-05	4.47209	7.74574e-06	-4.88619	1.02806e-06	-4.23101	2.32647e-05
26	3.63454	0.000278476	4.35204	1.34877e-05	-3.98836	6.65326e-05	-4.51115	6.44765e-06
27	4.52469	6.04852e-06	4.30138	1.69737e-05	-5.18852	2.11971e-07	-4.41532	1.00862e-05
28	4.39537	1.10586e-05	4.53372	5.79536e-06	-4.85113	1.22762e-06	-4.29457	1.75032e-05
29	4.85973	1.17548e-06	4.34426	1.39748e-05	-5.7293	1.00844e-08	-4.40914	1.03782e-05
30	3.69373	0.00022099	4.70053	2.5949e-06	-4.41439	1.01294e-05	-5.11111	3.2028e-07
31	4.19794	2.69353e-05	4.24006	2.23458e-05	-4.34381	1.40032e-05	-4.48246	7.37868e-06
32	4.35337	1.34062e-05	4.61414	3.94723e-06	-4.74761	2.05838e-06	-4.96126	7.00365e-07
33	5.01206	5.38508e-07	4.38931	1.13709e-05	-6.12193	9.24501e-10	-4.20086	2.65898e-05
34	4.44474	8.8e-06	4.28362	1.83875e-05	-4.96582	6.84128e-07	-4.40801	1.04327e-05
35	4.31062	1.62799e-05	4.2724	1.93381e-05	-4.93804	7.8913e-07	-4.48692	7.22602e-06
36	4.75225	2.01162e-06	4.28443	1.83206e-05	-5.01504	5.30226e-07	-4.48412	7.32155e-06
37	4.55067	5.3476e-06	4.46757	7.91117e-06	-5.04294	4.58437e-07	-4.27419	1.91835e-05
38	4.58815	4.47194e-06	4.27648	1.89873e-05	-5.28972	1.22506e-07	-4.08863	4.33937e-05
39	4.54272	5.55325e-06	4.5362	5.72761e-06	-4.84068	1.29397e-06	-4.363	1.28289e-05
40	4.43596	9.16616e-06	4.23322	2.30368e-05	-4.82635	1.39061e-06	-4.3973	1.09604e-05
41	4.08647	4.37983e-05	4.2311	2.32548e-05	-5.07277	3.92076e-07	-4.32397	1.53248e-05
42	4.86815	1.12649e-06	4.38931	1.13709e-05	-5.21703	1.81816e-07	-4.20086	2.65898e-05
43	4.97256	6.60733e-07	4.59362	4.35629e-06	-5.31112	1.08952e-07	-4.28698	1.81118e-05
44	4.30602	1.66218e-05	4.43118	9.37178e-06	-5.3237	1.01677e-07	-4.26617	1.98858e-05
45	4.83287	1.3458e-06	4.45559	8.3663e-06	-5.07766	3.82114e-07	-4.22835	2.35412e-05
46	4.74778	2.05666e-06	4.33874	1.43299e-05	-4.82744	1.383e-06	-4.17637	2.96198e-05
47	4.69846	2.62127e-06	4.44621	8.7398e-06	-5.08937	3.59264e-07	-4.24554	2.18069e-05
48	4.7118	2.45538e-06	4.24407	2.19506e-05	-5.23709	1.63125e-07	-4.38861	1.14076e-05
49	4.54704	5.44045e-06	4.48621	7.25016e-06	-5.28584	1.25127e-07	-4.44212	8.90768e-06
50	4.59662	4.29398e-06	4.27003	1.95448e-05	-5.18249	2.18941e-07	-4.45351	8.44785e-06
51	4.65005	3.31861e-06	4.32663	1.51408e-05	-5.09195	3.54392e-07	-4.28541	1.82403e-05
52	4.41933	9.90089e-06	4.44209	8.90895e-06	-4.68701	2.77221e-06	-5.65157	1.58986e-08
53	4.65788	3.19476e-06	4.52106	6.15312e-06	-5.13657	2.79802e-07	-4.17336	3.00138e-05
54	4.8327	1.34693e-06	4.4178	9.97122e-06	-5.21859	1.80291e-07	-4.15379	3.27014e-05
55	4.75578	1.97677e-06	4.46047	8.17804e-06	-5.75254	8.79118e-09	-4.23103	2.3262e-05
56	4.39456	1.10995e-05	4.32574	1.52021e-05	-4.81786	1.45109e-06	-4.18488	2.85312e-05
57	4.44266	8.88521e-06	4.45953	8.21379e-06	-4.82701	1.38595e-06	-4.19292	2.75383e-05
58	4.68654	2.77856e-06	4.47209	7.74574e-06	-5.17646	2.26131e-07	-4.23101	2.32647e-05
59	4.5753	4.75527e-06	4.36393	1.27744e-05	-4.75388	1.99552e-06	-4.15289	3.28298e-05
60	4.51974	6.1916e-06	4.41117	1.02815e-05	-5.01109	5.41237e-07	-4.24544	2.18165e-05
61	4.40395	1.063e-05	4.46071	8.16899e-06	-4.94638	7.56058e-07	-4.2014	2.65264e-05
62	4.47218	7.74255e-06	4.56834	4.91607e-06	-4.80631	1.53739e-06	-4.31733	1.57928e-05
63	4.67195	2.98352e-06	4.30939	1.63709e-05	-4.92934	8.25097e-07	-4.26634	1.9871e-05
64	3.92256	8.76116e-05	4.36562	1.26763e-05	-4.65126	3.2992e-06	-4.46869	7.87006e-06
65	4.6195	3.84671e-06	4.4287	9.48035e-06	-4.80619	1.53833e-06	-4.18677	2.8295e-05
66	4.53536	5.75051e-06	4.31304	1.61027e-05	-4.93192	8.14237e-07	-4.51252	6.40618e-06
67	4.28879	1.79648e-05	4.1078	3.99442e-05	-4.74953	2.0389e-06	-5.06256	4.13654e-07
68	4.15278	3.28463e-05	4.28199	1.85227e-05	-4.73296	2.2127e-06	-4.59553	4.31647e-06
69	4.2734	1.92518e-05	4.54289	5.54883e-06	-4.60754	4.0747e-06	-4.30891	1.64061e-05
70	4.56807	4.9224e-06	4.612	3.98817e-06	-5.22058	1.78364e-07	-4.22581	2.38087e-05
71	4.62095	3.8199e-06	4.36833	1.25202e-05	-4.71853	2.37551e-06	-4.31232	1.61553e-05
72	4.50354	6.68307e-06	4.30181	1.69409e-05	-4.74836	2.0507e-06	-4.41973	9.88254e-06
73	4.28354	1.83947e-05	4.25718	2.07024e-05	-4.66524	3.08263e-06	-4.40819	1.0424e-05
74	4.22155	2.42632e-05	4.43124	9.36906e-06	-4.42565	9.61522e-06	-4.17107	3.03166e-05
75	4.23512	2.28429e-05	4.32543	1.52232e-05	-5.302	1.14543e-07	-4.44437	8.8149e-06
76	4.60674	4.09031e-06	4.32676	1.51317e-05	-5.20202	1.97132e-07	-4.47771	7.54487e-06
77	4.29334	1.76008e-05	4.37603	1.2086e-05	-4.63769	3.52325e-06	-4.09464	4.22823e-05
78	4.1771	2.95246e-05	4.45368	8.44103e-06	-4.59806	4.26441e-06	-4.22557	2.38338e-05
79	4.75859	1.94952e-06	4.27063	1.94924e-05	-5.18303	2.18304e-07	-4.47223	7.74077e-06
80	4.48638	7.24422e-06	4.2073	2.58445e-05	-4.87264	1.10119e-06	-4.53897	5.65295e-06
81	4.53883	5.65675e-06	4.2225	2.41612e-05	-4.61967	3.84349e-06	-4.56705	4.94646e-06
82	4.6218	3.80428e-06	4.27901	1.87729e-05	-4.84134	1.28967e-06	-4.53606	5.73138e-06
83	4.70431	2.54722e-06	4.28416	1.83428e-05	-5.18583	2.15059e-07	-4.49388	6.99381e-06
84	4.52393	6.07031e-06	4.20543	2.60589e-05	-5.1144	3.14747e-07	-4.45191	8.51097e-06
85	4.03494	5.46172e-05	4.08742	4.36206e-05	-5.16308	2.42923e-07	-4.1297	3.63238e-05
86	4.44291	8.87516e-06	4.22151	2.42676e-05	-4.87439	1.09144e-06	-4.56306	5.04124e-06
87	4.03111	5.55151e-05	4.48268	7.37115e-06	-4.39981	1.08348e-05	-4.16112	3.16692e-05
88	4.44691	8.71129e-06	4.80357	1.55858e-06	-4.98282	6.26657e-07	-5.12387	2.99332e-07
89	4.40103	1.07741e-05	4.45375	8.43843e-06	-5.04942	4.43142e-07	-4.23475	2.28809e-05
90	4.53411	5.78468e-06	4.47209	7.74574e-06	-5.0947	3.49292e-07	-4.23101	2.32647e-05
91	4.2356	2.27941e-05	4.34142	1.41568e-05	-4.63499	3.56953e-06	-4.14085	3.46024e-05
92	4.24237	2.21168e-05	4.22893	2.34809e-05	-4.96488	6.87422e-07	-4.39453	1.11012e-05
93	4.5639	5.02119e-06	4.536	5.73313e-06	-4.92939	8.24858e-07	-4.23474	2.28816e-05
94	5.47205	4.44859e-08	3.67274	0.000239963	-5.72041	1.06269e-08	-3.61194	0.000303911
95	4.50798	6.54478e-06	4.12058	3.77913e-05	-5.13841	2.77078e-07	-4.88399	1.0396e-06
96	4.63083	3.64208e-06	3.1396	0.00169181	-4.88953	1.01074e-06	-3.85363	0.000116381
97	4.39406	1.11253e-05	4.44294	8.87395e-06	-4.92093	8.61348e-07	-4.2518	2.1206e-05
98	4.55736	5.18013e-06	4.30682	1.65617e-05	-4.89583	9.78922e-07	-4.72752	2.27279e-06
99	4.57108	4.85217e-06	4.23293	2.30666e-05	-4.93446	8.03732e-07	-4.42712	9.55006e-06
100	4.69431	2.67512e-06	4.31624	1.5871e-05	-5.03384	4.80756e-07	-4.44318	8.86385e-06

## Sheet: Fig4ab
EnterocyteDiseaseStage	ELVAR_Clusters	CellState	Cell_ids
P	2	Stem	A002-C-203_TTTGTTGTCTACTGCC
U	3	Stem	A014-C-052_CACCGTTTCCTCGATC
U	4	Stem	A014-C-201_TTTCATGTCATCGCCT
P	8	Stem	A002-C-116_AATGCCAAGCACACCC
P	2	Stem	A002-C-203_GATGTTGCATGATCTG
P	2	Stem	A002-C-203_GGGTAGATCGGTATGT
P	8	Stem	A015-C-203_AACAGGGTCGGTAGGA
U	3	Stem	A014-C-054_AGACCCGTCTGAATCG
P	3	Stem	A015-C-106_CTATCCGTCCGTCAAA
P	3	Stem	A001-C-108_GGCAGTCTCTCAGTCC
P	8	Stem	A002-C-116_CTGAATGGTCGAATTC
P	4	Stem	A008-E-015_CCACGTTGTCCGTACG
P	2	Stem	A002-C-010_TCAGTCCTCAGGAAGC
P	2	Stem	A002-C-016_TGGTTAGTCCGCACGA
P	8	Stem	A014-C-040_CCCATTGCAGATCCTA
U	3	Stem	A001-C-124_GGGAAGTGTCTAACTG
P	1	Stem	F072B_GGTAACTCACAAGGTG
P	3	Stem	A015-C-104_AGAAGTACAGAACCGA
P	8	Stem	A002-C-010-R0_ATGGAGGAGAGTGGCT
P	2	Stem	A002-C-010_CGGCAGTAGGTTTGAA
U	4	Stem	A014-C-052_ATTTCTGCATTGTCGA
P	3	Stem	A015-C-005_GTTCCGTTCTTTGCTA
U	4	Stem	A015-C-010_AGACAGGCAGATGCGA
P	3	Stem	A002-C-021_AATGACCTCACTTATC
P	3	Stem	A014-C-008_CTCCTCCTCTGGGCCA
P	3	Stem	F034_CCGGGTAGTCTTACTT
A	5	Stem	CRC3_11773_CCACTTGAGTTCACTG
P	4	Stem	A018-E-020_AGACAGGTCCAGTGCG
P	2	Stem	A002-C-010_ATTACTCGTCATGACT
U	4	Stem	A002-C-121-R0_ATTACCTTCACAATGC
P	3	Stem	A008-E-015_ACAAAGAAGGCTTTCA
P	3	Stem	A015-C-106_CCGATCTTCCTAGCCT
P	2	Stem	A002-C-010_ATTCTACCATTACGGT
P	3	Stem	A015-C-106_TCCTAATTCGAAATCC
U	3	Stem	A002-C-024_AGACCCGTCTCCACTG
P	3	Stem	A014-C-101_GAGACCCCAAGACAAT
P	3	Stem	A001-C-014_AGGACGACACTGCACG
U	3	Stem	A001-C-124_GATGACTTCCGTGGGT
A	8	Stem	CRC3_11773_GAGCTGCTCAACTGGT
A	1	Stem	A001-C-007_ACTCTCGCAATAAGGT
P	2	Stem	A002-C-010_CGAAGTTAGTAGATCA
P	4	Stem	A002-C-021_AGGAGGTCACTTGTGA
P	4	Stem	A008-E-015_TGGAGAGCAATGTTGC
P	8	Stem	A002-C-116_GAGACCCTCAAGATAG
P	2	Stem	A002-C-010_ATGATCGTCTATCACT
P	8	Stem	A002-C-116_CAAGAGGCAAGACGAC
P	2	Stem	A002-C-114_CACTGTCCACGAAGAC
P	4	Stem	F034_AGACTCAAGAATCGTA
P	12	Stem	A008-E-015_TCTCACGGTCGAGTTT
P	4	Stem	A015-C-104_ATCTCTACAGAAACCG
P	2	Stem	A002-C-010_ACGTTCCAGCTAGCCC
U	3	Stem	A015-C-010_TACCGAAAGGGCAAGG
P	8	Stem	A002-C-201_AGCGTCGGTCATCAGT
P	3	Stem	A015-C-002_TACACCCAGGCATGCA
U	4	Stem	A015-C-010_TTACTGTAGGTAAGAG
P	2	Stem	A002-C-010_GCCAGCACAATAGTCC
P	2	Stem	A002-C-010_TGGTAGTAGCCTTTCC
P	2	Stem	A002-C-016_CATTGTTGTCGCTTGG
P	3	Stem	A015-C-104_TAGGGTTTCCCATTCG
P	8	Stem	A002-C-016_GGGTTATGTGTTCGTA
P	2	Stem	A002-C-010_TCCACGTGTGAACCGA
P	2	Stem	A002-C-010_AGCGTCGGTACGATCT
P	8	Stem	A001-C-104_AAGATAGTCACTAGCA
P	8	Stem	A002-C-116_ACTTAGGAGCTCCACG
P	3	Stem	A014-C-043_GTTCGCTTCTCCAAGA
P	3	Stem	A015-C-106_AACCTGAGTTGGCCTG
P	3	Stem	A001-C-014_AAACCCACAGCCATTA
U	3	Stem	A002-C-024_CAATTTCGTTCTCGCT
P	4	Stem	A001-C-014_CTGTAGATCCGACGGT
P	3	Stem	A001-C-203_GTAAGTCTCCGAGATT
P	1	Stem	F072B_AACGGGATCCCATAAG
P	3	Stem	A015-C-203_GTCATCCCATCTCATT
U	3	Stem	A001-C-124_TTGCGTCTCGCAATTG
P	1	Stem	F072B_CTACAGAAGGGATCTG
P	3	Stem	A002-C-021_CAAGCTAGTGTAAATG
A	5	Stem	CRC3_11773_TCTAACTTCTCTCTTC
P	8	Stem	A002-C-116_AGGACGACATCGTCCT
U	4	Stem	A001-C-124_GATTTCTCAGAGTTCT
P	1	Stem	F072B_GGTCACGAGAGAAGGT
U	3	Stem	A001-C-124_TCTCCGATCGCCTATC
A	5	Stem	CRC3_11773_TTATTGCGTACTCAAC
P	2	Stem	F007_GTTTACTTCAGATTGC
P	2	Stem	A002-C-016_AGTAGTCAGGGATCGT
P	3	Stem	A001-C-203_ATTCATCAGCCGAATG
P	2	Stem	A002-C-010_TTCTAACTCCGTAGGC
P	8	Stem	A002-C-116_ATGAAAGAGAGGTCGT
A	5	Stem	CRC3_11773_CTTAGGACACAAAGTA
P	2	Stem	A002-C-010_GATCATGGTGGTAATA
P	2	Stem	A002-C-010_TTTCAGTCAACCGTGC
P	8	Stem	A002-C-016_CTCCCAACACGACAAG
P	1	Stem	F072B_AGAGCAGGTGAGATCG
P	8	Stem	A015-C-002_TACCTCGTCATGCCAA
P	2	Stem	A002-C-203_TGGTTAGTCTTACGGA
P	2	Stem	A015-C-005_CTCCGATTCCATCACC
P	4	Stem	A008-E-015_ACTACGATCTGGGATT
P	2	Stem	A002-C-010_ACGTTCCAGGTATAGT
P	1	Stem	F072B_CGGGACTGTCCACTCT
U	3	Stem	A015-C-010_CTGCATCTCCAATCCC
P	2	Stem	A002-C-010_AGTACTGAGACCAGCA
P	8	Stem	A002-C-116_GTCGTTCAGGCCCACT
P	3	Stem	A001-C-104_ATTGGGTGTTTCTTAC
P	2	Stem	A002-C-114_GTAAGTCGTAGTCGTT
U	3	Stem	A001-C-124_CTCCCTCGTACTAGCT
P	8	Stem	A002-C-116_GGGACTCAGTCTTCCC
P	1	Stem	F072B_TCAGGGCGTGGCTGAA
N	4	Stem	B001-A-406_AACGAAACACCGGTCA
P	3	Stem	A015-C-203_GGTGAAGAGCTTCGTA
N	4	Stem	B004-A-008_GGGATGACAGACCTGC
P	2	Stem	A002-C-010_TGCTGAAGTCGCCTAG
U	8	Stem	A001-C-023_TCAGTGATCTATCGGA
P	8	Stem	A002-C-116_GAGGCCTGTCACGCTG
P	3	Stem	A015-C-104_GCGAGAAAGACATACA
P	3	Stem	A001-C-203_CTAACCCTCTGGTGGC
P	8	Stem	A015-C-104_GGCGTCACACAATGTC
P	3	Stem	A002-C-010-R0_AAACCCAAGCGCCGTT
P	2	Stem	A002-C-203_CAGGTATCAGTGCCTG
P	2	Stem	A002-C-010_GGCTTTCAGGGTACGT
P	2	Stem	A002-C-010_ATCCACCTCGCGCTGA
P	2	Stem	A002-C-016_AGAGAGCCAAGTGACG
P	3	Stem	A001-C-203_GACATCACATGCCGAC
U	3	Stem	A014-C-054_GAGTTGTTCCTGCTAC
P	8	Stem	A002-C-010-R0_AGGGTTTCAAGTGGGT
P	2	Stem	A002-C-203_GTTTACTGTCATCACA
P	3	Stem	A001-C-202_TCGAAGTGTCTGTGTA
U	3	Stem	A001-C-124_TTCCTTCCAGACGCTC
P	8	Stem	A014-C-008_CTTTCAATCCTCACCA
P	1	Stem	F072B_TGCGATAAGTATGTAG
P	3	Stem	A002-C-010-R0_CTAACTTTCAAGTGGG
P	8	Stem	A002-C-201_CTGCAGGCACCCTGAG
P	3	Stem	A002-C-205_AGACCCGAGTCGCGAA
A	5	Stem	CRC3_11773_GACCAATAGACATACA
U	4	Stem	A002-C-121-R0_ATCACTTCATCTCAAG
P	8	Stem	A001-C-203_AGTACCACATACAGGG
U	4	Stem	A014-C-114_CGTTGGGGTACTCGTA
P	3	Stem	A001-C-108_CTCCATGGTATCACGT
U	12	Stem	A015-C-010_AGATGAAGTAACTAAG
P	3	Stem	A014-C-008_TTTGTTGGTGGCTAGA
P	3	Stem	A001-C-014_GGGTCACTCTGGACCG
P	8	Stem	A014-C-001_GCTGCAGGTAACTTCG
U	3	Stem	A014-C-052_CTCCCAATCTGGCCAG
P	4	Stem	F034_ATTCATCCATCTCATT
P	8	Stem	A015-C-104_ATTGTTCAGCAGGTCA
P	2	Stem	A002-C-203_CACCAAAGTTGACTGT
P	8	Stem	A002-C-016_CCACAAATCTGGGCCA
U	3	Stem	A001-C-124_ACTGTCCTCATCTCTA
P	12	Stem	A008-E-015_CGAAGTTGTAGGAGGG
P	8	Stem	A002-C-205_ATGGGTTAGTTCCTGA
P	2	Stem	A002-C-201_GATTTCTCACGGAAGT
P	2	Stem	A002-C-010_GTCAAACAGAATCGCG
P	2	Stem	A002-C-016_CTGAATGGTAGGGAGG
P	2	Stem	A002-C-203_CAACCTCTCTATGCCC
P	3	Stem	A001-C-108_ATAGAGAAGGCCTAAG
P	2	Stem	A002-C-203_GATTCTTGTAGCGTTT
P	2	Stem	A002-C-010_GAGGCAAAGCAGGTCA
N	4	Stem	B004-A-008_AACGAAAGTCATCGCG
P	3	Stem	A015-C-106_GCTACCTTCCATCGTC
P	8	Stem	A002-C-205_CCACACTGTCTGCCTT
P	3	Stem	A015-C-106_GATCAGTAGTACAACA
U	4	Stem	A002-C-121_TTTAGTCAGCTGAGTG
U	4	Stem	A014-C-114_GTCCCATCACTGAGTT
P	1	Stem	F072B_AGAAGTACAAATGAGT
U	3	Stem	A015-C-010_GCGGAAAGTACAGCGA
P	4	Stem	A002-C-016_GATCCCTAGCTGTTCA
P	8	Stem	A002-C-016_ATTCTTGGTCTTCTAT
P	2	Stem	A002-C-010_GATTGGTAGGTGAGCT
P	3	Stem	A001-C-108_TTGAACGCAGCCGTCA
P	2	Stem	A002-C-203_TTTAGTCCAAAGGAGA
P	3	Stem	A014-C-101_CGTGCTTCAGCACACC
P	2	Stem	A002-C-010_AACGGGAAGGCCTGCT
P	1	Stem	F072B_GCCAGGTCAGGTTTAC
P	8	Stem	A002-C-114_AATTCCTCAGGCCTGT
P	2	Stem	A002-C-010_ATGCGATAGAAGGATG
P	2	Stem	A002-C-203_GCTTGGGAGACCTCAT
P	1	Stem	F072B_TTGTGGAGTACGTGTT
P	2	Stem	A002-C-203_TTTCAGTGTGACCGAA
A	5	Stem	CRC3_11773_GGTGTCGTCCTCTAGC
P	8	Stem	A002-C-205_AAACCCATCCGTGGCA
P	8	Stem	A015-C-006_ACCCAAACATGTCTAG
P	3	Stem	A001-C-207_GGTGTTAGTAGAATGT
P	8	Stem	A002-C-116_CACACAAAGCGTTCAT
P	2	Stem	A002-C-010_ACCATTTGTTCCGCGA
U	3	Stem	A014-C-054_TTCATTGGTGGGACAT
P	3	Stem	A015-C-106_AAGTCGTCAACTGTGT
P	2	Stem	A002-C-203_CTACAGAGTGAATTGA
P	2	Stem	A002-C-010-R0_GGGTATTCAGAGTGTG
U	3	Stem	A002-C-121-R0_TGTTGAGCACTGGCGT
P	4	Stem	A008-E-015_CGCGTGAGTGTTGAGG
P	2	Stem	A002-C-016_CACGTGGTCCGTAGGC
U	4	Stem	A001-C-124_TGAGCGCTCTGCCTGT
P	8	Stem	A002-C-116_GTGACGCCATGATGCT
P	2	Stem	A002-C-010_AACTTCTTCGAACTCA
P	2	Stem	A002-C-010_AATAGAGTCTCTCTTC
P	8	Stem	A002-C-116_TCATCATTCTCCGTGT
P	3	Stem	A015-C-202_CTTCTCTGTTGTCTAG
A	8	Stem	CRC3_11773_AGATGAAGTCTGTCCT
P	3	Stem	A001-C-108_CAAGCTATCGTTCGCT
P	1	Stem	F072B_CACTGAACACTTGACA
P	2	Stem	A002-C-010_TCCGATCGTTCAATCG
P	4	Stem	A018-E-020_GTCAGCGCATGGCCCA
P	8	Stem	A002-C-114_CGAGGAATCTACGCAA
P	8	Stem	A002-C-016_GCACGTGCAAGACTGG
U	4	Stem	A002-C-121_TATTGCTGTAGTCTTG
P	3	Stem	A001-C-014_TACTTACTCGTTATCT
P	3	Stem	A015-C-106_TATATCCCAGCGTTTA
P	2	Stem	A002-C-010_GCCATGGAGGCTAACG
N	4	Stem	B004-A-204_CCGATCTGTCCTCATC
P	4	Stem	A014-C-040_TGCAGGCCAGGGTTGA
P	8	Stem	A002-C-205_TGCATCCCATGTTACG
U	4	Stem	A014-C-054_TGAGCATAGAGGGTAA
P	8	Stem	A001-C-203_GTCAGCGCAGAATTCC
P	3	Stem	A002-C-201_GGAGGATCACCTTCCA
P	3	Stem	A001-C-108_AATGAAGAGATGAAGG
P	3	Stem	A002-C-021_TACATTCTCGATACGT
P	4	Stem	A014-C-108_TGCACGGAGTCACTAC
P	3	Stem	A001-C-108_ATGGATCCAGCCTATA
P	1	Stem	F072B_CTTCCGAAGGTGCATG
P	4	Stem	A001-C-203_TCCTTTCTCGCCAGAC
P	8	Stem	A002-C-116_CTCCAACCATACACCA
P	2	Stem	A002-C-010_GCCATTCCACCGAATT
P	3	Stem	A001-C-203_CTCATGCTCATACGGT
P	2	Stem	A002-C-010_AGTGTTGAGCCTCATA
P	8	Stem	A001-C-108_GGTGGCTCAGAGCCCT
U	3	Stem	A002-C-024_TTTCAGTTCGTTCAGA
P	2	Stem	A002-C-010_ATCACAGAGGTTCAGG
P	2	Stem	A002-C-203_TTAGGCATCTCATGCC
U	4	Stem	A001-C-124_CCTTGTGGTTAAACCC
P	2	Stem	A002-C-021_GGGAGTACACCATTCC
U	3	Stem	A014-C-052_TCAATCTAGTCATGAA
P	3	Stem	A002-C-021_GCAGGCTGTGTAACGG
U	4	Stem	A002-C-121-R0_TTGCATTAGCGCAATG
P	4	Stem	A001-C-207_CTTACCGAGCGCATCC
P	1	Stem	F072B_GTTGCGGCAGTAACAA
P	3	Stem	A001-C-108_AGGCATTAGTCTGGAG
P	8	Stem	A002-C-116_CCACTTGTCATCGCTC
P	3	Stem	A001-C-108_TCGAAGTAGAGTCAAT
P	2	Stem	A002-C-203_GCAGCTGAGCTGTTAC
P	8	Stem	A014-C-008_CAACCAAAGTTCCATG
P	3	Stem	A001-C-119_GCATCTCAGCAATTAG
P	8	Stem	A002-C-203_TTGCCTGAGGGAGTGG
P	2	Stem	A002-C-203_TGAATGCCACTACAGT
P	2	Stem	A002-C-010_ATGGAGGGTGCGTCGT
P	8	Stem	A018-E-020_ACACAGTCATAATGCC
U	4	Stem	A002-C-121_CTGAGGCTCGAGAAAT
P	2	Stem	A002-C-010_CAGCACGCACAGCCAC
P	1	Stem	F072B_ACTGTCCCAGACTGCC
N	7	Stem	B004-A-104_CTACATTGTACTCAAC
P	3	Stem	A001-C-014_ACATCCCCATTGACTG
P	8	Stem	A002-C-116_ACACAGTAGGGCATGT
P	4	Stem	A002-C-010_TTGAGTGTCTGTCCGT
P	2	Stem	A002-C-016_ACCCAAACACTGAATC
P	2	Stem	A002-C-016_GTCATTTTCCTCTAAT
P	3	Stem	A002-C-021_CACGGGTTCGTAGTCA
P	2	Stem	A002-C-010_TGTAACGAGTTGTACC
P	4	Stem	A015-C-005_AGTCAACAGTCCCAGC
P	2	Stem	A002-C-010-R0_GAGAGGTAGTTGCTCA
P	3	Stem	A001-C-014_TTGCATTCACCCTAGG
P	2	Stem	A002-C-016_TCGTCCAAGTCCGCGT
P	2	Stem	A002-C-010_AGCGATTTCGCAGTCG
P	8	Stem	A002-C-205_CATCAAGAGAAGCGAA
U	8	Stem	A014-C-114_TGCATGACAAGTGGAC
N	4	Stem	B001-A-406_AGTGATCCACGTGAGA
P	3	Stem	A015-C-104_TCTGGCTCACGTAACT
P	2	Stem	A002-C-010_AGAGCCCAGAGGATGA
P	3	Stem	A001-C-104_CCACAAAGTACTTCCC
P	8	Stem	A015-C-005_CGGGTGTAGTTAGAAC
P	3	Stem	F034_ATGAGGGCATCCCACT
P	8	Stem	A008-E-008_TCATCATAGGTAAGTT
P	2	Stem	A002-C-203_CGGGTCAAGCAAACAT
P	3	Stem	A015-C-104_CTCAGTCGTATCGCTA
P	8	Stem	A002-C-116_CATTTCATCCGTCAAA
P	3	Stem	A015-C-104_GTGTTAGTCTTCACAT
P	3	Stem	F034_GTAATGCGTTAGTTCG
P	3	Stem	A002-C-201_GTGCAGCAGCTTCTAG
P	3	Stem	A001-C-014_GTGGGAAGTCCAGTTA
P	2	Stem	A002-C-010_GTTTGGAGTAGACAAT
P	8	Stem	A015-C-203_TGTGGCGCAAGCAATA
P	12	Stem	A014-C-108_TTGACCCGTCATGCAT
U	4	Stem	A014-C-052_AACACACCACGCTTAA
A	8	Stem	A001-C-007_CCGGTGACATTCACCC
U	4	Stem	A015-C-008_GGAGCAAGTGTACGCC
A	8	Stem	A001-C-007_CTCCGATAGGTTCAGG
P	2	Stem	A002-C-010_CTGCGAGGTTCAACGT
P	3	Stem	A001-C-108_AGGGCCTAGATGTTCC
U	4	Stem	A001-C-124_CGGGTCATCGACGAGA
P	3	Stem	A001-C-104_CTCATTATCGAAGGAC
P	1	Stem	A002-C-203_GTGTCCTAGAACGCGT
P	4	Stem	A015-C-204_TACCTCGAGGATCACG
P	2	Stem	A002-C-203_GATTTCTGTAGCTGTT
P	8	Stem	A015-C-002_TTTACTGCAATCGCAT
U	3	Stem	A014-C-052_TTGTGGATCGTCCTCA
P	1	Stem	F072B_TCACGGGTCGGACTTA
P	4	Stem	A001-C-203_ACGATGTTCTCAATCT
A	8	Stem	A001-C-007_ACGTAACCAAACTCGT
P	2	Stem	A002-C-203_TAGTGCATCTCTCAAT
P	2	Stem	A002-C-203_TCAATTCGTAGGCAGT
P	3	Stem	A001-C-014_TCTGGCTGTGGTAACG
U	8	Stem	A001-C-023_GTGGGAAGTTGATCGT
U	4	Stem	A002-C-121_CGTGAATTCAATCTCT
P	8	Stem	A001-C-207_GATTCTTAGGGAGGCA
A	5	Stem	CRC3_11773_CAGGGCTAGATACCAA
P	3	Stem	A014-C-008_GTAGAAACATGAGGGT
U	3	Stem	A001-C-223_GGAGCAAAGTCGAAGC
P	8	Stem	A002-C-205_GGTTAACCAACTGCCG
P	8	Stem	A002-C-116_TGGAGGAAGATTCGAA
P	8	Stem	A014-C-008_CTCATCGAGCACTCCG
P	4	Stem	A008-E-015_AACAAGAAGTAATTGG
P	2	Stem	A002-C-010_AAGCATCCAAGCGAAC
P	3	Stem	A015-C-203_ATTCTTGTCAGTGTGT
P	8	Stem	A002-C-203_GAGACCCAGGGAGGCA
P	8	Stem	A015-C-203_GTGAGCCCAACTGATC
P	3	Stem	A002-C-010-R0_TGAGGTTGTTCCACGG
P	4	Stem	A015-C-202_ACAGGGACACAAAGTA
P	2	Stem	A002-C-016_CCGCAAGGTGTCTTAG
P	2	Stem	A002-C-201_AAACCCATCGCCTATC
P	3	Stem	A002-C-021_GGTGTCGCAGCAGACA
P	8	Stem	A002-C-116_AGAAGTACAATGCAGG
P	2	Stem	A002-C-114_CTCAGAATCAGCACCG
P	3	Stem	A001-C-104_ATCACAGTCATTCGGA
U	8	Stem	A002-C-212_GAATAGAAGTCACGCC
P	8	Stem	A002-C-116_TATCTGTGTTGGGTTT
P	8	Stem	A002-C-116_AGAGCCCTCCCTCGTA
P	4	Stem	A008-E-015_ACTACGAAGCATGGGT
P	1	Stem	F072B_CTCCAACCAGGGTTGA
P	8	Stem	A002-C-116_GACCTTCAGGATGTTA
P	2	Stem	A002-C-203_TGCAGTAGTATGAAGT
P	3	Stem	A002-C-116_TGTTCATTCCAATCTT
N	4	Stem	B004-A-204_GCCGTGATCGACGTCG
P	8	Stem	A002-C-116_CTAACCCCACGGTCTG
P	3	Stem	A015-C-104_TTCACCGGTAAGTCAA
P	2	Stem	A002-C-203_CTCCGATAGCGCTGCT
P	4	Stem	A008-E-015_TGAATCGAGCTTTCTT
U	3	Stem	A001-C-124_ACGGGTCAGGGTCAAC
P	8	Stem	A015-C-204_TGCGGCAGTTGCGGCT
A	8	Stem	CRC3_11773_ATCCCTGTCCCAGCGA
U	6	Stem	A001-C-124_ATGGAGGAGAATCCCT
P	3	Stem	A001-C-203_TGAGGGATCAAGTTGC
U	3	Stem	A014-C-054_CCCAACTGTCTTGAAC
P	8	Stem	A002-C-010_ATGGGAGGTATGCTTG
P	2	Stem	A002-C-010_AGGAAATTCAAGTTGC
N	4	Stem	B004-A-204_CGAGTTATCGACGCGT
P	3	Stem	F007_GACTATGCATAGGTTC
P	2	Stem	A001-C-207_ATACTTCTCATGGGAG
P	2	Stem	A002-C-203_GGGTGTCAGGCTGTAG
P	8	Stem	A015-C-204_TGCCGAGAGATGGCAC
A	8	Stem	A001-C-007_AGGGCCTGTGGCCACT
U	3	Stem	A014-C-114_GGAAGTGGTCGAATTC
P	2	Stem	A002-C-010-R0_GATCATGGTAGCGATG
P	2	Stem	A002-C-205_AACAGGGCACGCCAGT
U	4	Stem	A014-C-052_AAAGTCCTCGTGCAGC
P	2	Stem	A002-C-010_AACAACCAGACTACGG
P	1	Stem	F072B_TTCCGGTTCATTTCCA
U	4	Stem	A001-C-124_GGGACAAAGTCCCGAC
P	3	Stem	F034_GAAGTAAGTGACAGCA
P	2	Stem	A002-C-016_AGAACCTAGGCTGAAC
P	1	Stem	F072B_GCCAGGTTCGAGATAA
P	2	Stem	A002-C-203_CCCTCTCAGCAAACAT
P	3	Stem	A001-C-014_TGTCCTGTCGGTGTAT
P	2	Stem	A002-C-010_ACGTAACAGCTTTCTT
P	8	Stem	A002-C-205_AGCTCAATCTCGCCTA
P	2	Stem	A002-C-203_GGTAATCCAGATGCGA
U	4	Stem	A002-C-024_CTCCACAGTGAGTCAG
P	1	Stem	F072B_GATTCGACATACAGCT
U	4	Stem	A014-C-052_ACAGAAAGTGGAAGTC
P	3	Stem	A001-C-108_GACTGATCAGTAACCT
P	2	Stem	A002-C-203_CTCCAACTCGGCTTCT
P	8	Stem	A002-C-016_CGTGATAGTTTATGCG
P	8	Stem	A002-C-116_TGAGTCACAACGCCCA
P	8	Stem	A015-C-006_GACCCTTTCCATGCAA
U	4	Stem	A014-C-052_GTGGCGTAGGTGCCTC
P	2	Stem	A002-C-201_GGTTAACAGTTCCGGC
N	4	Stem	B004-A-104_AGACACTTCATGACAC
P	3	Stem	A001-C-108_TCCGAAAGTGTAGTGG
P	2	Stem	A002-C-203_TGTAACGGTAACGGTG
U	4	Stem	A002-C-121_ACTCCCAGTTAGTTCG
P	3	Stem	A001-C-104_CTCTCAGTCTCTGGTC
P	2	Stem	A002-C-010_ACAACCACAGCTCTGG
P	2	Stem	A002-C-203_AGGGCCTCAAGACCGA
P	3	Stem	A015-C-106_AATGAAGTCAGTCACA
P	8	Stem	A002-C-203_TATTGGGTCACTGGGC
A	5	Stem	CRC3_11773_ATGACCAAGTCTGGAG
P	8	Stem	A015-C-204_GAGAAATGTGACCGTC
P	2	Stem	A002-C-010_ACCTGAAAGGGACTGT
U	3	Stem	A002-C-024_CTGATCCGTAAGGCTG
P	12	Stem	A018-E-020_TCGCAGGGTAAGACCG
P	2	Stem	A002-C-203_GGAGCAATCGCTAGCG
P	8	Stem	A002-C-116_CCGAACGTCTCATGCC
P	8	Stem	A015-C-204_TTGGATGGTGACATCT
P	1	Stem	F072B_TCTAACTGTTTCACAG
P	8	Stem	A002-C-116_TCCCATGGTAGAATGT
P	2	Stem	A002-C-010_ACACCAAGTATCACCA
U	3	Stem	A014-C-052_GGAGGATAGGGCATGT
P	3	Stem	A001-C-203_TGACTCCAGCACGGAT
P	1	Stem	F072B_GGGTTATCACGAGGTA
P	8	Stem	A002-C-010_TGTTCTAGTCTGATCA
U	4	Stem	A014-C-052_GTAACACTCCCAATAG
U	8	Stem	A002-C-121-R0_GGTAATCGTGCATTAC
P	8	Stem	A015-C-204_AATCGTGGTTCTTGCC
P	2	Stem	A002-C-010_CATCGCTCAACCAGAG
P	8	Stem	A002-C-114_AGACCCGAGGGCAATC
P	1	Stem	F072B_TTTCAGTGTACCCGCA
U	8	Stem	A002-C-212_ACAAGCTGTAATGATG
P	3	Stem	A001-C-203_CGTTAGAAGCATACTC
P	8	Stem	A002-C-010-R0_ATTACTCAGTTGCTGT
P	8	Stem	A001-C-014_CAAGACTAGCATGAAT
A	5	Stem	CRC3_11773_CCTGCATGTGACTATC
P	4	Stem	A008-E-015_CTCCCTCTCTCTAAGG
P	1	Stem	F072B_AACCACATCCTACCAC
P	3	Stem	A002-C-016_AACCCAATCTGTGCTC
P	3	Stem	A001-C-119_ATTCTACCACCATAAC
P	2	Stem	A002-C-010_TTAGGGTGTCGGCCTA
P	3	Stem	A015-C-203_CTCAGGGTCGATGGAG
P	1	Stem	F072B_AAGCATCCAAGACGAC
P	3	Stem	A015-C-106_TTCTAACGTGAAGCTG
P	1	Stem	F072B_AGAAATGCAGCTCGGT
P	3	Stem	A015-C-002_AGGGTCCAGCACTCAT
P	3	Stem	A001-C-104_ACCTGTCCAGCGACCT
P	3	Stem	A001-C-207_AGGGTGACATTGCCGG
P	3	Stem	A001-C-207_AACAGGGGTGGCCACT
P	3	Stem	A001-C-108_TCCGAAAGTCCGGACT
P	8	Stem	A002-C-116_ATGAGTCAGACTAAGT
U	4	Stem	A002-C-024_ACCTGAATCTTGGCTC
U	4	Stem	A015-C-008_AAGTCGTAGCCTATTG
P	2	Stem	A002-C-203_GATGGAGAGACTTAAG
P	2	Stem	A002-C-010-R0_GGGTCTGCAGAGTCTT
P	2	Stem	A002-C-010_TATCTGTGTATGTGTC
U	4	Stem	A001-C-124_ATTTCTGTCGCTACAA
P	2	Stem	A002-C-010_GTAAGTCTCCGAGTGC
P	2	Stem	A002-C-010_CAAGCTACACCTTCGT
P	3	Stem	A002-C-016_TAACTTCAGTTCACTG
U	3	Stem	A014-C-052_ATTCAGGAGCCTGAAG
P	8	Stem	A002-C-016_CTCCATGGTTTGTTCT
U	4	Stem	A014-C-054_CTCATTAAGGTGCAGT
N	4	Stem	B004-A-204_AAAGTCCCACCGTGAC
P	2	Stem	A002-C-010_CAACCAATCATGAGGG
P	1	Stem	F072B_TTTGGAGGTAACAGGC
P	3	Stem	A001-C-014_GTGTGATAGGACTTCT
P	2	Stem	A002-C-010_ACGGAAGAGAACAAGG
P	3	Stem	A014-C-040_GTTGTAGGTCGTGCCA
P	2	Stem	A002-C-010_GTGTCCTCATCTATCT
P	3	Stem	A015-C-203_AGACAGGGTGCTCTCT
P	1	Stem	F072B_AGACACTTCTGGGCGT
P	2	Stem	A014-C-108_ACGTCCTAGCATAGGC
P	3	Stem	A001-C-014_GTGAGGATCCTCTGCA
P	3	Stem	A015-C-204_AAGGTAATCCTACCAC
U	4	Stem	A014-C-054_TGCCGAGGTACCTAAC
P	3	Stem	A002-C-016_ACAAGCTCATCAGCAT
P	2	Stem	A002-C-010_TGTGCGGCACACCTTC
P	2	Stem	A002-C-016_GCGTTTCGTAGTTACC
U	8	Stem	A015-C-010_AGCCACGCATGAGGGT
P	2	Stem	A002-C-010_CCTGTTGAGTAAATGC
P	3	Stem	A015-C-203_CATCCGTCAGACGATG
P	2	Stem	A002-C-010_GATGAGGAGTCAGGGT
P	8	Stem	A015-C-203_CTCCCTCGTACAGTAA
A	5	Stem	CRC3_11773_AGGAATAGTCCGAAAG
P	3	Stem	A002-C-021_TAGGAGGGTATCCCAA
P	2	Stem	A002-C-010_AGGTGTTGTTAAGCAA
P	3	Stem	A002-C-021_CTCAGGGCAGATACCT
P	3	Stem	A015-C-106_CGAGAAGTCATCGACA
P	3	Stem	A001-C-108_CGTTCTGCACTCTCGT
P	2	Stem	A002-C-010-R0_CACTGAAGTCGAAACG
P	3	Stem	F034_GAAACCTGTGTTTCTT
P	4	Stem	A002-C-021_CTGTCGTAGCCAAGCA
U	3	Stem	A002-C-121_ACGGTTAGTCACTGAT
U	4	Stem	A014-C-054_TTGAGTGCAATGCAGG
P	1	Stem	F072B_ACTGTGACAATGTCAC
P	8	Stem	A002-C-116_AAAGTGAAGAACGCGT
P	3	Stem	A014-C-108_CCCGGAATCCTCTCTT
P	2	Stem	A015-C-005_CCTCTCCCAGCTGTTA
P	3	Stem	A018-E-020_GTTACGAGTCTACGAT
P	2	Stem	A002-C-016_TCATTGTAGCGGACAT
U	3	Stem	A014-C-052_AGCTCAAAGTAGCCAG
U	4	Stem	A002-C-121_TCGTGGGTCGTTCAGA
P	2	Stem	A002-C-010_TCAGTGAGTCATTCCC
P	3	Stem	A014-C-008_TCCGGGACAATCAGCT
A	5	Stem	CRC3_11773_TACTTCATCTATTGTC
P	3	Stem	A001-C-108_CGAATTGGTATGGAGC
P	3	Stem	A001-C-203_TATTGGGGTGTTACAC
P	4	Stem	A001-C-108_AGTTAGCCAGACTGCC
P	3	Stem	A002-C-021_AACTTCTTCTACTTCA
P	2	Stem	A002-C-116_TCCCAGTGTGCTCTTC
P	2	Stem	A002-C-203_CTTTCAATCTACAGGT
P	2	Stem	A002-C-203_CTCAGAACAATGCAAA
P	1	Stem	F072B_CATTTCATCGAACGGA
P	3	Stem	A001-C-203_CCTATCGAGTGTACAA
P	12	Stem	A014-C-008_GGTTGTATCCGCGGAT
P	2	Stem	A002-C-010_TTATTGCTCTCCCAAC
U	4	Stem	A002-C-121-R0_GGGTCTGTCGTTGTTT
A	5	Stem	CRC3_11773_AGTAGCTTCGACGATT
P	1	Stem	F072B_ATAGAGAGTCGTACAT
P	2	Stem	A002-C-010_TTGGGTAAGTCACTGT
U	7	Stem	A014-C-114_CTCCTCCTCAGTGTTG
P	3	Stem	A002-C-021_GGGATGAGTAGCGATG
P	3	Stem	A014-C-008_TCGGTCTTCTGCGAGC
P	8	Stem	F034_TAACGACAGCAAGTGC
P	1	Stem	F072B_ACGGTCGAGGGTACAC
P	2	Stem	A002-C-010_GACCCAGTCCTAGCGG
U	3	Stem	A002-C-024_GCTTGGGGTATTTCGG
U	4	Stem	A014-C-052_GTGCGTGCAGCGTTTA
P	2	Stem	A002-C-203_TGCGATATCGTCGATA
P	3	Stem	A001-C-119_AGACCCGGTGCATTAC
P	8	Stem	A002-C-116_CTCAAGAGTGAATAAC
P	2	Stem	A002-C-010_TAAGTCGCAGTGTGCC
P	2	Stem	A002-C-010_GCACGGTCATCCAACA
A	5	Stem	CRC3_11773_AAAGTCCCACTCACTC
P	2	Stem	A002-C-203_CACAGGCTCTAGAGCT
U	4	Stem	A002-C-121-R0_TTCCGTGTCGCTTTAT
U	4	Stem	A002-C-121-R0_CACGTTCTCACAACCA
U	4	Stem	A002-C-121-R0_ACAAGCTAGCGGGTTA
P	2	Stem	A002-C-203_CAAAGAAGTTGTTGTG
P	4	Stem	A002-C-021_TTCGCTGGTCGTTCAA
P	4	Stem	A001-C-108_GTCAAACAGAAATTGC
P	3	Stem	A001-C-104_TCACACCTCAGCTAGT
P	3	Stem	A015-C-203_TCCTCCCGTGGCACTC
U	3	Stem	A001-C-223_TTAGGGTCAACCACAT
U	3	Stem	A002-C-024_CCTATCGCATCGATAC
P	2	Stem	A002-C-010_GTTAGTGCAAAGGTTA
U	4	Stem	A002-C-024_CTTACCGGTACGAGTG
P	2	Stem	A002-C-010_CTCCCTCAGTTGGAAT
P	3	Stem	F034_TCGACGGTCCTGTACC
P	2	Stem	A002-C-116_AAACGCTAGTTAACGA
P	2	Stem	A002-C-010_CTGTACCGTTGGGATG
P	2	Stem	A002-C-203_TCAGCCTCAATCGCGC
P	8	Stem	A002-C-116_GTTGTCCCATGGAACG
P	8	Stem	A002-C-116_GAGTTTGCACGTATAC
U	4	Stem	A014-C-054_TCTGTCGCAGGTACGA
P	2	Stem	A002-C-203_TGTGAGTAGGTTCTTG
P	8	Stem	A002-C-116_CTTCAATGTCCCGTGA
P	8	Stem	A014-C-108_TGTGTGAGTAAGGCTG
P	8	Stem	A001-C-014_CGGGACTCAGACAAGC
P	8	Stem	A002-C-205_TCCGTGTTCGTTCCCA
P	2	Stem	A002-C-203_TAGTGCACACTAGGCC
P	3	Stem	F007_AGACCATTCGATGCTA
P	2	Stem	A002-C-010-R0_AATCGACAGTTGCTCA
U	4	Stem	A015-C-010_CTGTAGAAGAGGGTCT
P	2	Stem	A002-C-010_TCTTCCTTCCACGAAT
P	2	Stem	A002-C-010_GTGAGTTTCAGTCATG
A	5	Stem	CRC3_11773_TCGTGGGAGCCAACCC
P	8	Stem	A002-C-114_CTTCAATGTAGCTTGT
P	5	Stem	A015-C-002_CGAAGTTAGTTTGTCG
P	2	Stem	A002-C-010-R0_TTCTGTAGTAACACCT
U	4	Stem	A014-C-114_TGTTGAGGTACGGTTT
U	3	Stem	A002-C-024_GTCGTTCCAGTGTACT
P	2	Stem	A002-C-010_CCGGTAGTCATGCATG
P	8	Stem	A002-C-016_GTTAGTGCACCCAAGC
U	4	Stem	A001-C-223_CGGACACCACACCTGG
P	3	Stem	F034_AAGTACCAGGGCTTCC
P	8	Stem	A002-C-201_CATCGGGCATTAGGAA
P	8	Stem	A015-C-002_TTCGGTCGTTACGATC
P	8	Stem	A001-C-014_TGAGGGAGTACACTCA
P	3	Stem	A001-C-203_CCTCAACCAGGCACAA
P	8	Stem	A002-C-016_CTAACCCCATAGGTAA
P	4	Stem	A014-C-008_TGTTCCGTCTGCGGAC
U	4	Stem	A014-C-111_GGTGATTCATTGGATC
P	2	Stem	A002-C-010_TGTTGAGGTAGGGAGG
P	3	Stem	A010-E-018_CATCCACTCGCCGAAC
P	12	Stem	A015-C-202_AGTAACCAGGATCATA
P	3	Stem	A001-C-108_ACCACAAGTTGAGAGC
P	4	Stem	A008-E-015_TGGATCACACCAGACC
P	8	Stem	A002-C-021_GTTTGGATCTTGCGCT
N	7	Stem	B004-A-104_ACTTATCGTTGCAAGG
P	4	Stem	A002-C-021_GTTCTATCATTGACTG
P	8	Stem	A002-C-116_CCTCCAAAGCCGCACT
P	12	Stem	A015-C-005_CTCATGCGTCCTTGTC
P	2	Stem	A002-C-203_TCTGGCTTCCGTGGGT
U	4	Stem	A015-C-010_TCCACCAGTGGAACAC
P	3	Stem	A001-C-014_TCACATTGTCAAGGCA
P	3	Stem	A015-C-005_TCCCATGAGAGATTCA
P	8	Stem	A002-C-116_AACAAGAAGCCTAGGA
P	8	Stem	A002-C-116_GCGATCGTCCTTCACG
P	3	Stem	A002-C-021_TCACACCTCGCTCTCA
P	8	Stem	A015-C-106_GACTATGTCCGCCTAT
P	2	Stem	A002-C-203_GACCGTGGTTCCGCGA
P	8	Stem	A002-C-201_TAGGAGGGTCGGCCTA
P	2	Stem	A002-C-203_GCACTAATCCCAGGAC
P	3	Stem	A001-C-108_TATTGGGCACAACGTT
P	2	Stem	A002-C-203_GTAGGTTCAATGTCTG
P	3	Stem	A001-C-104_GTCATTTGTCAACACT
P	4	Stem	A008-E-015_TGATCAGGTAGGAGGG
P	3	Stem	A001-C-108_AGCGCTGTCTCAACCC
P	8	Stem	A002-C-114_GTTGTAGCACTGGCCA
P	1	Stem	F072B_TCTATACAGAGAGCGG
P	3	Stem	A001-C-014_CACTAAGGTAACGATA
P	2	Stem	A002-C-010_GAAGTAATCCAGCTCT
P	8	Stem	A002-C-010-R0_TATACCTTCCGCTGTT
P	3	Stem	A002-C-010-R0_AATGGCTTCTCCTGTG
P	8	Stem	A002-C-114_AACAAGAGTGCGGCTT
P	3	Stem	A015-C-106_AAGCGTTCATTGTAGC
U	3	Stem	A014-C-052_AGAGAATGTCTGCGCA
P	2	Stem	A002-C-010_TTGGGATAGACTCAAA
U	4	Stem	A002-C-121_ACTTTCACAGCTTCCT
P	3	Stem	A001-C-203_CTGTAGAAGCGTTACT
P	8	Stem	A015-C-006_TATCGCCTCACATTGG
P	3	Stem	A015-C-106_GACACGCCATGTAACC
P	8	Stem	A002-C-201_TGTCAGAGTGCGTGCT
P	3	Stem	A001-C-108_ACTGCAATCAGGGATG
P	3	Stem	F034_TACGTCCTCCAGCAAT
P	3	Stem	A001-C-104_AGAACAAAGTATTCCG
P	3	Stem	A001-C-108_TCTCAGCTCTCGACGG
P	8	Stem	A018-E-020_TTGGATGTCGCTATTT
P	3	Stem	A001-C-203_CGATCGGAGTGAGGCT
P	8	Stem	A002-C-016_TGAGGTTGTAACAGTA
A	5	Stem	CRC3_11773_CCAAGCGTCACTGAAC
P	4	Stem	A008-E-015_CCTTCAGCAATGTCTG
P	3	Stem	A001-C-207_TGAGACTTCCTCTAAT
P	1	Stem	F072B_CCCGGAATCTTCTGGC
P	3	Stem	A001-C-119_GGAGGTAAGATGGGCT
U	3	Stem	A014-C-052_ACACGCGCATGGTGGA
P	1	Stem	F072B_ACGATGTGTCTGTGGC
P	2	Stem	A002-C-203_AGGGTTTAGATTCGCT
P	3	Stem	A015-C-203_TCCCACACAACAAAGT
U	4	Stem	A002-C-121_TGCTCGTTCCTGCCAT
A	5	Stem	CRC3_11773_AGGTTACAGCACCCAC
A	5	Stem	CRC3_11773_CGTAGTAAGTCTCTGA
P	3	Stem	A014-C-008_GTGTAACAGAAACTCA
P	2	Stem	A002-C-203_CGAATTGTCCGTGACG
U	4	Stem	A014-C-114_ATCACTTCATATACCG
P	3	Stem	A002-C-021_GGCAGTCCAGGATCTT
P	2	Stem	A002-C-010_GATCCCTCAATACGCT
N	4	Stem	B004-A-204_AGAAATGAGAGGGCGA
P	2	Stem	A002-C-203_CTCGAGGGTGCCCTTT
P	3	Stem	A015-C-106_TTTCATGTCCTTGAAG
N	3	Stem	B004-A-104_TCTACCGAGCAAATCA
P	8	Stem	A002-C-116_GAGGCCTCAATGTCAC
P	3	Stem	A015-C-202_CTGGTCTAGCACCGAA
P	3	Stem	A001-C-104_CCGGGTACACAAGCAG
P	8	Stem	A002-C-016_TAACGACCAGTAGTGG
P	14	Stem	A015-C-005_CTTCTCTCATAGCACT
P	8	Stem	A002-C-116_TGGGATTAGGGCAATC
P	2	Stem	A002-C-010_TTGTGTTCAAATTGCC
P	8	Stem	A002-C-116_AGGCATTAGGCAGTCA
P	8	Stem	A002-C-116_CTGGTCTTCCCATTCG
P	1	Stem	F072B_AATCACGCATTGACAC
P	8	Stem	A002-C-201_TTGCGTCCAGACAAGC
U	4	Stem	A014-C-052_TCAGCCTTCTCATGCC
U	3	Stem	A002-C-024_CGAAGGAAGACCCGCT
P	3	Stem	A015-C-203_CAAGGGATCCACAGCG
P	3	Stem	A001-C-119_CCACCATCAGGTTACT
U	3	Stem	A001-C-023_AATCGTGGTGGCACTC
P	3	Stem	F034_AAAGGTATCGTGTTCC
U	4	Stem	A002-C-024_GCGATCGAGCGAATGC
U	4	Stem	A014-C-052_CACTAAGCATATCTGG
P	3	Stem	A018-E-020_GGTAATCTCCTGGGTG
P	2	Stem	A002-C-016_GCTCAAATCAAGGAGC
N	4	Stem	B001-A-301_TGCATCCTCCACATAG
P	2	Stem	A002-C-010_TGTTTGTAGTCCCGGT
P	2	Stem	A002-C-010_TCGAACAAGGTCACTT
P	2	Stem	A002-C-016_TGACGCGAGGCTAGCA
P	3	Stem	A001-C-108_GCCATTCTCGCTTGCT
A	8	Stem	A001-C-007_CTTCCTTTCGCAATGT
U	3	Stem	A014-C-054_TTGTTTGTCCTAGCGG
P	3	Stem	F034_CTACCTGTCTGTCGCT
U	3	Stem	A002-C-121_AGGTTGTCAAGTGCAG
P	3	Stem	A010-E-018_CAACCAATCGGCTTGG
P	3	Stem	A001-C-104_TCGGGTGGTACGGGAT
N	4	Stem	B001-A-406_GGAGGATAGTCCGCCA
N	4	Stem	B004-A-104_CGGACACTCGAGATAA
U	3	Stem	A014-C-054_TCCCATGTCGCAATGT
P	2	Stem	A002-C-010_CCATCACTCTGCTAGA
P	3	Stem	A015-C-006_ACTGTCCGTGTTTGCA
P	3	Stem	A001-C-203_GCTTTCGAGATCCCAT
A	5	Stem	CRC3_11773_TGTGGCGGTCAGCTTA
P	2	Stem	A002-C-010_CATCCGTAGGGTCTTT
P	3	Stem	A002-C-021_ATCGATGGTGGAAATT
P	8	Stem	A015-C-002_GTTGTAGAGGATACGC
P	2	Stem	A002-C-010_GAGTCATAGTTCGGTT
P	8	Stem	A002-C-116_CAGGTATCAACTGAAA
P	2	Stem	A002-C-203_TGGGAAGCAGAGGTAC
P	3	Stem	A002-C-016_TCGGGCACAAGCCCAC
N	3	Stem	B001-A-301_CTCAGGGAGACAAGCC
P	8	Stem	A002-C-201_CGGCAGTTCATTCGTT
U	2	Stem	A015-C-010_CTACCTGAGTAATTGG
P	12	Stem	A015-C-005_CAGTTCCTCTGCCCTA
P	2	Stem	A002-C-010_CCTCCTCGTCAGCTTA
U	3	Stem	A002-C-121-R0_AGGTAGGAGGATGTTA
P	3	Stem	A014-C-101_TTGACCCTCGCTAGCG
P	3	Stem	A002-C-016_TCCGGGACATGGCACC
P	1	Stem	F072B_TGATGCACACTTTATC
P	12	Stem	A014-C-108_GTCAAACAGCAGGCTA
P	3	Stem	A001-C-203_ACCACAAGTTCTAAGC
P	8	Stem	A002-C-116_GAGTGAGCACTCAAGT
U	4	Stem	A014-C-054_GCAGCCACAAATGATG
A	5	Stem	CRC3_11773_TACTGCCTCATACGGT
P	4	Stem	A015-C-104_AGTCATGTCGTGGAAG
P	8	Stem	A002-C-016_GGTGATTCAGATCCTA
P	1	Stem	F072B_GGTGATTAGATGTTGA
P	3	Stem	A002-C-021_CCCTCAAAGTTCATCG
P	8	Stem	A002-C-116_ACGTACACATAAGATG
P	2	Stem	A002-C-010_ACACGCGCAACCACAT
P	3	Stem	A015-C-202_ATAGGCTGTGACAACG
P	12	Stem	A001-C-104_AGGTGTTAGGTACTGG
P	3	Stem	A015-C-106_CGAGGAAGTCAGGTAG
P	1	Stem	F072B_CTTTCGGCACTTCCTG
P	2	Stem	A002-C-116_CATGCTCAGGTGATAT
P	3	Stem	F034_AGATGCTGTGCTTATG
U	4	Stem	A002-C-024_TTCCGGTTCTAACGCA
P	4	Stem	A001-C-203_GGTAATCAGCGACTGA
P	1	Stem	F072B_AGTACTGTCCAGTGTA
P	3	Stem	A001-C-014_ATTTACCCACCCTAAA
P	2	Stem	A002-C-010_GCAACCGTCAGTCACA
U	3	Stem	A002-C-024_AAAGGGCTCTCCCAAC
A	5	Stem	CRC3_11773_CTGTCGTGTCATAACC
P	2	Stem	A001-C-014_TTCACCGGTGACATCT
P	2	Stem	A002-C-203_TGAATCGGTCCAAGAG
A	5	Stem	CRC3_11773_GGGTTATGTGCATTAC
P	1	Stem	F072B_GTCAGCGCAAACTCTG
P	3	Stem	F034_CATCCGTCAAACTAGA
U	4	Stem	A015-C-010_ATCCCTGTCATGGATC
P	2	Stem	A002-C-203_GGAACCCTCTGGTGCG
P	8	Stem	A002-C-016_CTACTATTCTGCGAGC
P	8	Stem	A002-C-114_TGTTACTGTACTGTTG
P	8	Stem	A002-C-201_TCACACCTCATTGAGC
P	2	Stem	A002-C-010_GTGCTTCGTCCTTTGC
P	3	Stem	A015-C-203_CATTTCAAGACTCTTG
U	8	Stem	A001-C-023_GACGTTAGTGATCATC
U	3	Stem	A015-C-010_CTAGGTACAGGTACGA
P	4	Stem	A015-C-106_ATTCCATCACCAGCGT
P	3	Stem	A001-C-119_CATAGACAGGGTCACA
P	4	Stem	A001-C-108_AAACGCTTCATGAGTC
P	2	Stem	A002-C-203_TCTCACGTCTCTCAAT
P	8	Stem	A001-C-014_CTACTATGTCGAAACG
U	4	Stem	A001-C-124_GTTCCGTCACTACGGC
P	8	Stem	A002-C-116_TTACGTTAGAGGTTAT
A	5	Stem	CRC3_11773_TCCTGCATCCGGCAGT
U	4	Stem	A014-C-054_TCTTTGATCTGGAGAG
P	3	Stem	F034_TCTCAGCAGATGGTAT
U	4	Stem	A014-C-111_TTTAGTCGTACGCTAT
P	3	Stem	A001-C-119_TCTTTGACAGCCTATA
P	2	Stem	F007_TACAACGGTCGAATTC
P	3	Stem	A015-C-203_TTTGATCTCTATCGTT
U	4	Stem	A002-C-121_TGCCGAGCATCATCCC
U	3	Stem	A001-C-124_GAGAGGTGTTCGTAAC
P	2	Stem	A002-C-203_CCACAAACATCCTGTC
P	2	Stem	A002-C-016_GCGGAAACATGTCAGT
U	4	Stem	A015-C-208_ATCGATGAGCCATTTG
P	2	Stem	A002-C-010_CGGGCATGTCCGATCG
P	3	Stem	A015-C-106_TCCTCGAAGCGCCTAC
U	4	Stem	A014-C-111_GACTATGCAAATCCCA
P	3	Stem	A015-C-104_CATACTTCATATCGGT
P	2	Stem	A002-C-203_GTGTTCCCACACCGCA
P	8	Stem	A002-C-201_CATAGACAGGCGTTAG
P	2	Stem	A002-C-010_ATGTCCCTCCACAGGC
U	4	Stem	A014-C-054_ACAAAGACAGGTTCAT
P	2	Stem	A002-C-010-R0_GATCATGCAGCTATTG
P	2	Stem	A002-C-010_GCTGCAGAGTATGGCG
P	2	Stem	A002-C-021_TCGTCCAGTCTGATAC
N	3	Stem	B004-A-008_CATCCCAGTAGGCAAC
P	2	Stem	A002-C-010_CACGTTCAGTGATCGG
U	3	Stem	A002-C-024_GTGAGCCGTTCCACAA
P	2	Stem	A002-C-010_AGGATCTTCATCTCTA
P	2	Stem	A002-C-203_TATTCCAAGGAAAGGT
P	2	Stem	A002-C-010_ATTTCTGCATCCCGTT
P	2	Stem	F007_CATAAGCTCGAGCCAC
P	3	Stem	A014-C-108_GAGAAATAGGAACTCG
P	2	Stem	A002-C-203_GATGCTACAAATAGCA
U	4	Stem	A002-C-121_TGAGCATGTGAGATAT
P	2	Stem	A002-C-010_GGGTAGAGTATCCCTC
P	2	Stem	A015-C-204_AGGGTTTGTGTCATTG
U	4	Stem	A002-C-212_ACGTACAAGTTCCGGC
P	3	Stem	A001-C-203_TCCATGCAGTCGCGAA
U	8	Stem	A014-C-111_CTACAGAAGGATTTAG
P	8	Stem	A015-C-006_GCTCAAAGTACCCGAC
P	2	Stem	A002-C-010_AGTGCCGAGGATACAT
P	3	Stem	A015-C-104_CTCCACAGTGTCATGT
P	2	Stem	A002-C-016_CTCAACCGTTGGCTAT
P	2	Stem	A002-C-016_AAACCCAGTAGTACGG
P	2	Stem	A002-C-010-R0_ACACAGTCATCACAGT
P	4	Stem	A008-E-008_TTCCAATGTGTCGATT
P	3	Stem	A018-E-020_CTGTGGGGTCGTTTCC
P	3	Stem	A001-C-108_TCCCATGCATGACTGT
A	5	Stem	CRC3_11773_CTCCATGAGTCCGTCG
P	8	Stem	A002-C-116_AGCTACACAGAGCCCT
P	8	Stem	A002-C-116_CCGTAGGTCTGTACAG
P	2	Stem	A015-C-204_TCCTCCCAGCTGACCC
P	8	Stem	A015-C-002_TCGCTTGGTCAACCAT
P	4	Stem	A015-C-202_ATGAGTCGTGCTCCGA
P	2	Stem	A001-C-014_TATTCCACACTCCCTA
P	3	Stem	A001-C-203_ACATTTCCACCAGCTG
U	4	Stem	A001-C-023_TCCTTTCTCGATACGT
P	1	Stem	F072B_TGCGGGTCAGCGTTTA
P	1	Stem	F072B_CTTCTCTGTACCGCGT
U	4	Stem	A014-C-054_ATAGACCTCCTGTAGA
A	5	Stem	CRC3_11773_CTGTGGGAGTTAACAG
P	3	Stem	A015-C-203_CAGATTGTCGTAGTCA
P	2	Stem	A002-C-203_GCCGTGAGTAGTCTGT
P	4	Stem	A018-E-020_CCTCACAGTATTTCGG
U	4	Stem	A014-C-201_ATCACAGTCGCCGATG
U	4	Stem	A002-C-024_GTTTGGAGTTCGGCTG
U	3	Stem	A002-C-121_CTTGATTAGAATAGTC
P	2	Stem	A002-C-016_CTCCATGCAAGCGCTC
P	1	Stem	F072B_TCTCACGCAAAGGGTC
P	8	Stem	A001-C-104_AGTCATGCATTGGCAT
P	4	Stem	A018-E-020_GAGTGAGGTGCCTATA
P	8	Stem	A002-C-201_AGAACCTGTCCAAGAG
P	3	Stem	A015-C-204_TTTGTTGTCGTACACA
U	8	Stem	A002-C-212_ACAGAAATCGAGAAAT
P	3	Stem	A001-C-014_TTTACGTAGGAATTAC
P	8	Stem	A002-C-116_GATAGCTCACATCCCT
P	8	Stem	F034_ATTCTACGTAGTACGG
P	2	Stem	A002-C-010_GTTACGAAGACGCAGT
P	2	Stem	A002-C-010_GATCACAAGTACAACA
U	4	Stem	A002-C-024_GGAATCTCATAGATGA
P	8	Stem	A002-C-116_GCCAACGCACGCCACA
P	2	Stem	A002-C-016_TGTTCTATCCGATGCG
N	4	Stem	B001-A-406_CAGTTCCGTCCGGTCA
P	3	Stem	A001-C-203_ACCATTTTCAAGTAAG
P	3	Stem	A001-C-014_TGAATGCCAACCACAT
P	2	Stem	A002-C-016_TTGCTGCAGTGATTCC
U	3	Stem	A015-C-010_ACGCACGTCTTCACGC
P	2	Stem	A002-C-203_TCTCTGGTCCAGTTCC
P	2	Stem	A002-C-203_ATCACTTGTCGCCTAG
U	4	Stem	A015-C-010_CGCCAGAAGAACTTCC
P	2	Stem	A002-C-203_AATGACCTCTTTGCTA
P	3	Stem	A015-C-104_GATTCGAGTGGCCTCA
P	3	Stem	A014-C-008_GTTACCCCATATAGCC
P	8	Stem	A002-C-016_TGATGGTCACCTATCC
P	3	Stem	A001-C-203_TTCACCGTCGCTCTCA
P	8	Stem	A002-C-201_AGTCTCCCAGCATCTA
P	3	Stem	A001-C-203_CATGCCTAGGAGGGTG
P	2	Stem	A002-C-016_GTATTGGTCCATTCAT
P	12	Stem	A014-C-008_CATACTTTCTTCGACC
P	12	Stem	A015-C-106_AAGACAATCTTGCAAG
U	4	Stem	A014-C-052_ACACTGATCACTGGTA
P	1	Stem	F072B_ATGGGAGAGTAACGAT
P	2	Stem	A002-C-203_TAGGAGGTCAAACGTC
P	8	Stem	A002-C-021_CGTGAATTCCCGTTGT
P	3	Stem	A015-C-005_GTTACCCGTTGTGTTG
U	4	Stem	A002-C-024_GACAGCCGTGAATGTA
P	8	Stem	A001-C-108_TCTTTGATCTTCCACG
U	3	Stem	A001-C-124_ACTTTGTAGGATTTGA
U	3	Stem	A014-C-052_CATACTTAGCGAAACC
P	2	Stem	A002-C-203_GACTGATAGTGGAATT
P	3	Stem	A001-C-108_GTACAACGTGTGAGCA
P	2	Stem	A002-C-016_ATGAAAGAGCGCACAA
P	3	Stem	A015-C-104_GATGCTAAGCTTTCCC
P	8	Stem	A002-C-016_TGAGTCACAAGCTGTT
P	2	Stem	A002-C-010_TCACACCGTGTATACC
P	2	Stem	A002-C-016_ATATCCTTCAACTCTT
A	5	Stem	CRC3_11773_AGTGACTGTGTCGATT
P	3	Stem	A001-C-203_TTACCATTCCTCAGGG
U	3	Stem	A001-C-124_GCCATTCTCGTCAGAT
P	1	Stem	F072B_CCTTTGGCACAGCTTA
P	2	Stem	A015-C-005_TGTCAGACAATCCTAG
U	3	Stem	A002-C-024_CGAAGGACAATCACGT
P	2	Nonstem	A002-C-203_AGTGTTGGTACAACGG
N	4	Nonstem	B001-A-406_TTAGGCATCTGTAAGC
P	4	Nonstem	A008-E-008_CCACGTTCAAACCACT
P	8	Nonstem	A002-C-116_TTCCTAATCCAACCGG
P	4	Nonstem	A014-C-101_GCCAACGAGGCTATCT
N	9	Nonstem	B001-A-301_GAGACTTGTAACCCTA
P	8	Nonstem	A015-C-204_CATTCTATCCTATTGT
P	8	Nonstem	A002-C-016_GATCAGTCATCTTTCA
P	4	Nonstem	A008-E-015_CGAGGAACATGACTCA
P	3	Nonstem	A014-C-008_CAACAGTAGACTCGAG
N	6	Nonstem	B001-A-301_TGCGGCATCGGTAGAG
P	4	Nonstem	A002-C-021_CGATGGCGTATCAGGG
P	8	Nonstem	F072B_TAAGCACAGGACAGCT
P	8	Nonstem	A002-C-201_TTGCCTGGTCAAACGG
P	8	Nonstem	A002-C-116_TCATTCACATGGCCAC
P	2	Nonstem	A001-C-014_ACTGCAACACAATGCT
P	8	Nonstem	A002-C-116_TACAGGTTCCCTCTTT
P	2	Nonstem	A002-C-203_CCTAACCAGTTCCGTA
P	8	Nonstem	A002-C-201_TCGGGACAGGCAGTCA
P	4	Nonstem	A008-E-015_ATCCGTCTCGCTGTTC
P	12	Nonstem	A008-E-008_CATAAGCCATATAGCC
P	14	Nonstem	A015-C-005_TCACATTTCCTAAACG
P	8	Nonstem	A002-C-116_CTGGCAGAGTCTGTAC
P	12	Nonstem	A015-C-106_TGGATCATCCCAATAG
P	8	Nonstem	A015-C-203_AGTACCACACTTGTCC
U	12	Nonstem	A001-C-223_GCAGCCATCGAGTGGA
P	2	Nonstem	A002-C-203_GAAGGACGTCAAGCGA
P	8	Nonstem	A002-C-016_ATAGGCTCACGACTAT
P	2	Nonstem	A002-C-203_GGTGAAGTCATGCAGT
P	8	Nonstem	A015-C-002_TTGGGATAGTCACAGG
P	8	Nonstem	A001-C-203_ACCCTTGTCGGTCGGT
P	1	Nonstem	F072B_GCATCTCCATGGCACC
P	8	Nonstem	A002-C-205_TGCGGCAAGACGAGCT
P	14	Nonstem	A015-C-005_GGGCGTTAGACATCCT
P	4	Nonstem	A015-C-106_ATACCTTGTTCGCGTG
P	4	Nonstem	A015-C-106_GTCCCATGTACCCAGC
P	14	Nonstem	A015-C-005_ACGGGTCTCACTGAAC
N	4	Nonstem	B001-A-301_TTGAGTGAGTCCTGTA
P	2	Nonstem	A002-C-203_CGCGTGATCTCCGAGG
P	8	Nonstem	A002-C-116_TTTAGTCGTCATAGTC
P	8	Nonstem	A015-C-006_ATGTCTTTCGCATTAG
P	1	Nonstem	F072B_TCCACGTTCCATAAGC
P	8	Nonstem	A015-C-106_CGATGGCCATGACTCA
P	8	Nonstem	A002-C-114_TGGGCTGAGACTTCCA
P	8	Nonstem	A002-C-201_CAGCAATCATTACTCT
P	8	Nonstem	A002-C-116_GGCTGTGAGGAAGTCC
U	4	Nonstem	A002-C-024_AACAAGAAGAAGGATG
U	7	Nonstem	A001-C-124_CCAAGCGGTGATACAA
N	4	Nonstem	B004-A-204_ACCAACATCGCCTTGT
P	1	Nonstem	F072B_TCTCAGCCAGCAGAAC
P	8	Nonstem	A014-C-008_AATGGCTGTGTGAGCA
P	4	Nonstem	A018-E-020_ATGCCTCTCTCGCTCA
P	3	Nonstem	A001-C-108_CTCCTCCGTGTATTCG
P	8	Nonstem	A002-C-204_TTGCCTGGTATTCCTT
P	2	Nonstem	A002-C-203_GCCAACGCATGATGCT
P	8	Nonstem	A002-C-116_GTTACGACAATTTCCT
P	1	Nonstem	F072B_CATCCCAGTTAGTCGT
P	1	Nonstem	F072B_TACTTCACACGAAAGC
P	8	Nonstem	A002-C-114_ACGTTCCTCGTCGATA
P	8	Nonstem	A002-C-201_AAGGTAATCAGGACGA
P	4	Nonstem	A001-C-104_GCCATTCGTGTCTAAC
P	12	Nonstem	A010-E-018_GCATTAGTCAGATTGC
P	8	Nonstem	A001-C-014_GCCAGCAAGTCACTCA
P	8	Nonstem	A015-C-106_CTACTATTCTGAATCG
U	8	Nonstem	A001-C-023_CCAATTTCAGACCAGA
P	2	Nonstem	A002-C-203_CGAATTGTCCGGTAGC
P	1	Nonstem	F072B_ACGTAACAGGCATCAG
U	4	Nonstem	A002-C-121_GTGTGATCATCACCAA
U	12	Nonstem	A015-C-010_GAAGCGAGTGTGATGG
U	3	Nonstem	A015-C-010_TCTCACGAGTTGGCGA
A	8	Nonstem	A001-C-007_GGAGCAAAGGTTGACG
P	8	Nonstem	A015-C-203_GTCCACTTCAGCCCAG
U	4	Nonstem	A015-C-008_CATGCTCTCGTCGATA
P	8	Nonstem	A001-C-108_TGGCGTGTCGTAGCTA
P	4	Nonstem	A008-E-008_TCAGTGAGTTCAGCTA
P	1	Nonstem	F072B_TACAGGTCACATACGT
P	8	Nonstem	A002-C-116_AACGGGATCCCTTGTG
P	2	Nonstem	A002-C-016_TGAGTCATCCTTGAAG
N	7	Nonstem	B004-A-104_ATTCCCGAGATAACGT
U	4	Nonstem	A015-C-010_CTAGACACACCCAAGC
P	8	Nonstem	A015-C-204_CTAACCCAGATGGGCT
N	6	Nonstem	B001-A-301_ATCCCTGCATCGATGT
P	8	Nonstem	A002-C-016_CATTGTTCACTGTGTA
U	4	Nonstem	A001-C-223_CTACTATAGCTCTTCC
P	8	Nonstem	A002-C-201_GAAATGACACGCACCA
P	8	Nonstem	A002-C-016_TCATCCGGTGGCAACA
U	4	Nonstem	A014-C-054_TCGAACAAGAAGTCTA
P	3	Nonstem	A015-C-104_TCCGTGTGTGTCTTCC
P	8	Nonstem	A002-C-116_ACCAACACATAGAGGC
P	8	Nonstem	A002-C-201_ATGAGTCCATGACGAG
P	2	Nonstem	A002-C-010_TGATCTTAGGTACAGC
P	8	Nonstem	A002-C-021_TGAATCGTCCTTCACG
P	8	Nonstem	A002-C-116_GCTGGGTAGGGCCAAT
P	1	Nonstem	F072B_GTTCATTTCGGTGAAG
P	1	Nonstem	F072B_ACACAGTAGGGTTAAT
P	3	Nonstem	A014-C-043_GCATTAGTCGACGCTG
P	8	Nonstem	A002-C-016_CTACAGATCATGTCTT
P	8	Nonstem	A002-C-201_GTAACCATCTCTAAGG
P	1	Nonstem	F072B_TTCACCGGTCGAGCAA
P	4	Nonstem	A001-C-104_GAACACTAGACTAAGT
U	4	Nonstem	A014-C-052_TCCTCTTCAAATCGGG
U	4	Nonstem	A002-C-024_AGACAAAGTCTCACGG
U	4	Nonstem	A014-C-201_GATGTTGGTCTACTGA
P	2	Nonstem	A002-C-201_GTCTCACGTGGACAGT
P	8	Nonstem	A008-E-008_CCCTTAGTCGATTTCT
P	8	Nonstem	A002-C-106_GAAACCTGTTCCCAAA
P	8	Nonstem	F034_GTCAAGTGTTAACCTG
P	4	Nonstem	A002-C-205_TACAACGCAGTTGCGC
U	7	Nonstem	A001-C-223_CATGCAAGTAGAATAC
P	2	Nonstem	A002-C-016_ACCAACATCGTTATCT
P	8	Nonstem	A015-C-204_GGATGTTGTGTCTCCT
P	8	Nonstem	A002-C-016_CTGCCTACAGTATGAA
P	8	Nonstem	A015-C-005_ACATCGATCGACGCGT
P	4	Nonstem	A008-E-015_TTCACCGTCACCCATC
P	8	Nonstem	A001-C-203_CTACCTGGTTACCTTT
P	8	Nonstem	A002-C-116_CCACGTTCACCTGCAG
P	3	Nonstem	A001-C-014_CAATCGACACACCAGC
P	8	Nonstem	A002-C-016_GACACGCTCCCGTGTT
P	8	Nonstem	A015-C-104_AGACACTCACCTGCGA
N	7	Nonstem	B004-A-104_TCGGATATCGCCAACG
P	12	Nonstem	A015-C-002_CACGTTCAGTTCATCG
P	8	Nonstem	A001-C-203_TTTCGATCAATTGAGA
P	8	Nonstem	A002-C-116_TCGAAGTGTCTCAGGC
P	2	Nonstem	A002-C-010_ATGAAAGGTGTGTCGC
P	4	Nonstem	A015-C-002_CATTGAGCAATGTGGG
U	4	Nonstem	A002-C-121-R0_CTTCTCTTCAAGCTGT
P	4	Nonstem	A008-E-015_CACGAATAGGCTCCCA
P	8	Nonstem	A015-C-204_TTTAGTCCAAGGATGC
P	8	Nonstem	A002-C-116_TACCGGGCAGTCTTCC
P	12	Nonstem	A001-C-203_TCTCTGGGTTGATGTC
P	3	Nonstem	A001-C-203_TGGAGAGTCCGCATAA
U	12	Nonstem	A001-C-023_GGAGGATAGGTGCCTC
P	8	Nonstem	A015-C-204_GAGATGGCACAGTCGC
N	7	Nonstem	B004-A-008_TACCTCGCAGGACTAG
P	8	Nonstem	A015-C-204_GTTACCCAGTAGTGCG
P	2	Nonstem	A002-C-201_CACATGAGTGTCCCTT
U	4	Nonstem	A015-C-010_GAAACCTAGCCGATCC
P	4	Nonstem	A014-C-040_ATGGAGGCAGCTATTG
P	8	Nonstem	A015-C-006_AACCATGTCGGATTAC
P	4	Nonstem	A015-C-202_GATGACTCAGGACTTT
P	2	Nonstem	A002-C-010_TGTCAGAAGCACGTCC
P	8	Nonstem	A002-C-201_TCTATCAGTCGAATTC
U	4	Nonstem	A014-C-052_GATGACTAGCTGTGCC
N	7	Nonstem	B004-A-204_TATCAGGGTAATTAGG
P	4	Nonstem	A015-C-204_CCTGTTGGTGGTCCGT
U	8	Nonstem	A002-C-212_GGGCCATTCGACATTG
P	8	Nonstem	A001-C-014_ACCTACCTCCGCACGA
P	1	Nonstem	F072B_TCACATTCATGGTACT
P	1	Nonstem	F072B_AGTGATCTCCTCACTG
P	1	Nonstem	F072B_CACGGGTAGTAATACG
P	3	Nonstem	A015-C-104_TACCGGGAGAGCAGAA
U	4	Nonstem	A001-C-124_ACAACCATCAAGATAG
P	8	Nonstem	A015-C-204_GTTCGCTTCTCAACGA
U	4	Nonstem	A015-C-010_TGAACGTGTGGACCAA
P	8	Nonstem	A015-C-204_CACAGGCCACAAGCTT
N	4	Nonstem	B004-A-104_CTTTCGGAGCTTCATG
P	8	Nonstem	A018-E-020_CACGGGTAGTCCCAGC
P	8	Nonstem	A002-C-201_TGCTCCATCCAGCTCT
N	2	Nonstem	B004-A-104_AGCGCTGCAAACGTGG
U	4	Nonstem	A002-C-212_TCCTCGATCTTTCCAA
P	8	Nonstem	A002-C-114_TCTACCGGTGAAAGTT
P	2	Nonstem	A001-C-108_CTATCCGAGATGGTCG
U	4	Nonstem	A014-C-052_TCCGGGACAGAAATCA
P	2	Nonstem	F007_CATGCCTAGCTACAAA
P	8	Nonstem	A002-C-116_TGGGAAGGTGACGTCC
U	8	Nonstem	A002-C-212_AACAACCTCTGGGCAC
P	8	Nonstem	A002-C-201_AGGCCACTCAGGCGAA
P	4	Nonstem	A018-E-020_TGAGGGAAGTGGTGGT
U	6	Nonstem	A001-C-223_CAACCAACAGACAATA
U	7	Nonstem	A001-C-124_ATCTTCATCGGAGATG
P	2	Nonstem	A002-C-203_GCATCTCTCATTTGGG
U	4	Nonstem	A002-C-024_GATGTTGCAAACCACT
P	2	Nonstem	A002-C-016_ATATCCTTCGTAACCA
P	12	Nonstem	A015-C-005_CATGCTCTCTGGGCCA
P	8	Nonstem	A001-C-104_GAGCTGCTCCCGTAAA
P	8	Nonstem	A002-C-116_GCACGTGCACCCTAAA
P	3	Nonstem	A015-C-203_TCTGGCTCAGACACCC
P	8	Nonstem	A015-C-104_TAACTTCAGGGCTAAC
P	2	Nonstem	A001-C-203_GTGCGTGGTTATCTGG
P	2	Nonstem	A002-C-114_TGTCCCATCGAAGGAC
U	4	Nonstem	A014-C-052_CATGGTATCCTCTCGA
P	8	Nonstem	A002-C-116_GATCGTAAGACTAAGT
U	12	Nonstem	A001-C-223_GTCTACCCACAGTATC
P	8	Nonstem	A014-C-108_TACTTCAAGACTACCT
P	2	Nonstem	A002-C-010-R0_ACGTACATCTGGGATT
U	4	Nonstem	A002-C-024_AACCACATCACCGACG
P	8	Nonstem	A002-C-116_CGGAACCGTTACGTAC
P	3	Nonstem	A001-C-202_GATTCGACACCCTGAG
P	2	Nonstem	A002-C-205_CTGTCGTCATTGCAAC
U	4	Nonstem	A002-C-024_CTAAGTGAGGAACTAT
P	8	Nonstem	A002-C-205_TTGGGATCAAGACCTT
P	8	Nonstem	A002-C-114_TGGATGTTCTCTGCTG
P	8	Nonstem	A002-C-116_GAAGAATAGGTGGGTT
P	8	Nonstem	A002-C-016_TAGGTACAGTCATGGG
P	2	Nonstem	A002-C-203_GCACATAAGCCTAACT
U	12	Nonstem	A001-C-023_CGCCATTCAGCAGTCC
P	8	Nonstem	A001-C-104_TGCTCGTCAGGTTCCG
P	2	Nonstem	A001-C-014_ATTCCTAGTTAATGAG
U	4	Nonstem	A002-C-121_GAGTCTAGTCTCAGAT
P	1	Nonstem	F072B_ACGGGTCCACCGCTAG
N	6	Nonstem	B001-A-301_CACTAAGAGAAGAGCA
U	12	Nonstem	A014-C-054_CAAGCTATCCTGTACC
U	4	Nonstem	A002-C-212_AGATAGAGTAGCACGA
P	8	Nonstem	A015-C-002_TATCAGGAGGTCCTGC
U	4	Nonstem	A014-C-052_CGGAACCTCTCCTGTG
N	7	Nonstem	B004-A-104_GGCGTCAGTTCCGCGA
P	8	Nonstem	A002-C-116_CGAGTTAGTCGCCACA
U	4	Nonstem	A001-C-124_CTGTACCCAAAGGGCT
P	8	Nonstem	A002-C-114_TACTTGTAGCTCTTCC
P	8	Nonstem	A015-C-204_ATCCCTGTCACTTGTT
P	8	Nonstem	A002-C-201_TTACTGTAGCCTATTG
P	8	Nonstem	A002-C-116_CTCCATGCACCGTGCA
P	12	Nonstem	A018-E-020_ATGACCAGTATTTCCT
P	4	Nonstem	A015-C-202_GGGAAGTTCCCAGCGA
P	8	Nonstem	A015-C-203_GTTGCTCTCGTTCCCA
U	12	Nonstem	A002-C-121_TCCTCTTTCAACTACG
P	4	Nonstem	A001-C-203_CACGGGTTCTTCGCTG
P	8	Nonstem	A015-C-104_GACTTCCTCTTACCGC
P	8	Nonstem	A002-C-116_ACTGTCCCACCAACAT
P	1	Nonstem	F072B_AGAACCTTCGAGCCTG
P	8	Nonstem	A001-C-014_TTGGGATCATCGTTCC
N	12	Nonstem	B001-A-406_CGTAATGAGTCACTGT
P	8	Nonstem	A002-C-116_TCCCATGAGAGCATAT
U	4	Nonstem	A002-C-024_CATGCTCAGAGGCCAT
N	7	Nonstem	B004-A-104_ACTTTGTCAAACAGGC
P	8	Nonstem	A002-C-116_CGATGGCTCTGCGTCT
P	8	Nonstem	A002-C-204_AATGCCAAGTAAATGC
P	8	Nonstem	A002-C-116_AGCGATTCAGAGTCAG
P	8	Nonstem	A002-C-116_AATGAAGAGAGAACCC
U	4	Nonstem	A014-C-054_TTACGCCCACAAACGG
P	3	Nonstem	A002-C-205_TCGGTCTGTCCGCAGT
U	4	Nonstem	A002-C-121_TCATGGAGTCGCACGT
P	8	Nonstem	F034_GGAATGGGTATGACAA
P	8	Nonstem	A002-C-201_ACGTCCTGTCCGAAGA
P	8	Nonstem	A002-C-116_ATTCTTGAGCAAACAT
P	4	Nonstem	A008-E-015_ACTGTGACATATTCGG
P	8	Nonstem	A002-C-116_TAACTTCCAGCTATAC
P	12	Nonstem	A008-E-008_GCATCTCGTGGCAGAT
P	8	Nonstem	A002-C-205_TTCGATTGTTGACTAC
P	8	Nonstem	A002-C-016_GAGAGGTGTGTGGACA
N	6	Nonstem	B001-A-301_TATTTCGAGCACCAGA
P	1	Nonstem	F072B_GCACATATCTTTCCAA
P	1	Nonstem	A002-C-203_TTAGGCAGTATCATGC
P	8	Nonstem	A002-C-114_AATCGTGCATCGGAGA
P	12	Nonstem	A014-C-101_TCCAGAACAAATACGA
P	8	Nonstem	A014-C-108_TGATCTTGTGTCCACG
N	7	Nonstem	B004-A-008_GCTTTCGCATGTGCCG
P	2	Nonstem	A001-C-207_TTGGGATTCGGCTGAC
U	4	Nonstem	A014-C-201_AGGTTGTAGTCATCGT
P	3	Nonstem	A001-C-207_GAGTTTGCATAGGTAA
P	8	Nonstem	A002-C-114_TCGCACTTCCTGGTCT
P	8	Nonstem	A002-C-203_CGGAGAACAACTGAAA
U	8	Nonstem	A015-C-010_TGGTTAGGTCAAGTTC
P	4	Nonstem	A008-E-008_TATTGGGCACGATTCA
P	3	Nonstem	A001-C-014_AGGGCTCCAACACGAG
U	4	Nonstem	A002-C-121_TAACGACCAGCTTCCT
P	1	Nonstem	F072B_GCGGATCTCTCTCGCA
U	8	Nonstem	A002-C-121_AAAGTCCCATGGCACC
P	8	Nonstem	A015-C-203_AGCCAGCGTGAGATCG
U	12	Nonstem	A001-C-023_TCGTAGAGTTCTCACC
P	8	Nonstem	A015-C-203_GAGTCTATCTTACGGA
P	1	Nonstem	F072B_AGTCATGGTGTGCCTG
P	2	Nonstem	A002-C-201_AGTAACCAGCCGGATA
P	8	Nonstem	A002-C-201_CTCAGTCTCGACATTG
U	4	Nonstem	A014-C-054_GAAGAATCATAACCCA
P	8	Nonstem	A001-C-104_GCCAGTGGTACTTCCC
P	12	Nonstem	A001-C-203_GTTCATTGTTCTCCTG
P	8	Nonstem	A014-C-008_TTGATGGTCCAATCTT
P	2	Nonstem	A002-C-203_TCATTACAGGAGAGTA
N	7	Nonstem	B004-A-204_CTCAATTCAAGTGATA
P	8	Nonstem	A002-C-116_TAATCTCGTCATATGC
U	4	Nonstem	A002-C-121-R0_TGGGAGATCGGTCGAC
P	2	Nonstem	A002-C-203_GAGTTACTCAGCTTGA
U	6	Nonstem	A001-C-124_GTGAGTTCACGTAGAG
U	6	Nonstem	A015-C-010_AGATCCATCCGCAGTG
P	1	Nonstem	F072B_CGTGAATGTTACGGAG
P	8	Nonstem	A015-C-203_AGGGAGTAGGTTCACT
P	8	Nonstem	A015-C-106_CGTCCATTCGGTTGTA
P	4	Nonstem	A014-C-108_TTCATTGAGGGCCAAT
P	2	Nonstem	A002-C-203_GAAGCCCCACAAAGCG
P	8	Nonstem	A002-C-116_ATGAGGGAGACTCTTG
P	8	Nonstem	A015-C-203_GTGAGCCAGCCTCTTC
P	1	Nonstem	F072B_GTTAGTGGTAGTCCTA
P	1	Nonstem	F072B_CGCCAGAGTGACGCCT
P	1	Nonstem	F072B_CGTAGTAAGGATTTAG
P	8	Nonstem	A002-C-116_GATCCCTAGTGAATAC
P	2	Nonstem	A002-C-010_ATCGGCGCAACGTATC
P	12	Nonstem	A018-E-020_TCTGTCGCATGATCTG
P	3	Nonstem	A010-E-018_CGAGGCTAGAGCAGTC
P	12	Nonstem	A008-E-008_TATCTGTAGGCGTCCT
P	2	Nonstem	A002-C-203_ATCCATTAGCCACTCG
U	4	Nonstem	A014-C-054_TCGTGCTCACCAGCCA
P	3	Nonstem	A014-C-040_CTATCTAAGACGCCCT
P	2	Nonstem	A002-C-203_ATCTTCACAATTGAAG
P	8	Nonstem	A002-C-201_CATCGGGGTCCAGAAG
P	8	Nonstem	A018-E-020_TATTGGGGTAGCCAGA
P	4	Nonstem	A008-E-015_CCTCATGAGTAACGAT
P	8	Nonstem	A001-C-203_GTTCTATGTTGCTCCT
P	8	Nonstem	A002-C-201_AGAACAAGTATGCTTG
P	2	Nonstem	A001-C-203_GTCTTTAGTTTGAAAG
P	8	Nonstem	A014-C-040_AGCTTCCAGGAGACCT
P	2	Nonstem	A002-C-010_GCAGGCTGTCGGAACA
P	3	Nonstem	A001-C-207_CAGTTAGCAAGGCCTC
U	4	Nonstem	A014-C-201_ACCTGAATCGCTATTT
P	8	Nonstem	A008-E-008_CAACCTCCAGAAGTGC
U	12	Nonstem	A001-C-023_CTCATTATCGTAGCTA
P	8	Nonstem	A002-C-201_TCATGAGGTGTAGTGG
A	5	Nonstem	CRC3_11773_AGAGAATGTGCGAGTA
P	12	Nonstem	A018-E-020_AGGTTACTCGGCTATA
N	4	Nonstem	B001-A-406_GTGAGGATCCTGGGTG
U	3	Nonstem	A001-C-124_TCATATCCATCTCCCA
P	8	Nonstem	A002-C-114_ATCTCTAGTGCACGCT
P	1	Nonstem	F072B_GGTAACTAGAGGTATT
U	4	Nonstem	A014-C-054_ATTCATCGTACAGAAT
N	7	Nonstem	B004-A-204_ATTTCTGAGCGAAACC
U	12	Nonstem	A015-C-109_TAACGACAGGTGAGAA
P	3	Nonstem	A002-C-016_GCCGTGACAGTTGTCA
U	4	Nonstem	A014-C-111_GAGGCAACACGCTGAC
N	7	Nonstem	B004-A-008_AGGAGGTAGCTGACCC
P	1	Nonstem	F072B_GCGGAAAAGAAAGCGA
P	8	Nonstem	A002-C-116_CCCAACTTCACATTGG
P	3	Nonstem	A008-E-008_CGCAGGTCACCAAAGG
P	3	Nonstem	A001-C-108_CTGGACGAGACTTCCA
P	8	Nonstem	A002-C-114_ATCGGCGGTCGTACTA
P	8	Nonstem	A008-E-008_CAACAGTGTATCGTAC
P	8	Nonstem	A015-C-104_TCGTCCATCTGGGCCA
P	2	Nonstem	A002-C-010_CGTTAGAAGCGCTGCT
P	1	Nonstem	F072B_CGGGTGTTCTCTCGAC
P	8	Nonstem	A014-C-043_AGCGATTTCAACCTTT
P	4	Nonstem	A014-C-108_GGAATCTAGACCGCCT
P	12	Nonstem	A014-C-108_TGCATGAAGCAGTAAT
P	8	Nonstem	A002-C-205_TCGAAGTTCCGCGAGT
U	4	Nonstem	A001-C-223_AATGACCGTAACCCGC
P	1	Nonstem	F072B_TCCTCTTTCTCTGGTC
P	8	Nonstem	A002-C-114_GACATCATCCGAACGC
P	8	Nonstem	A015-C-106_TGAGCGCCAGAGGTTG
P	8	Nonstem	A002-C-116_ATCCTATAGAAGGGAT
P	4	Nonstem	A014-C-008_CACCAAACAGACACCC
P	8	Nonstem	A002-C-116_ATCTTCACAATCTGCA
P	3	Nonstem	A001-C-108_ATGTCTTCAAGCTGTT
P	2	Nonstem	A002-C-203_ACCAAACGTCTACATG
P	8	Nonstem	A001-C-119_TCGAACATCTCGTGGG
P	1	Nonstem	F072B_TACCCGTCAAGCAGGT
P	4	Nonstem	A015-C-104_AAACGCTGTCTTTCTA
P	12	Nonstem	A015-C-203_CCAATTTAGGACTAAT
P	8	Nonstem	A015-C-203_CGTAGTACACAGTATC
P	8	Nonstem	A002-C-201_CTCCTTTCACTAGTAC
P	8	Nonstem	A015-C-106_ACTTCCGTCTGGCTGG
A	8	Nonstem	CRC3_11773_TTAGGCATCCGATTAG
P	4	Nonstem	A008-E-015_TGATTCTGTGTCCGTG
N	8	Nonstem	B004-A-104_CTTTCAATCCTCGATC
P	3	Nonstem	A001-C-207_TTGGGCGAGCGTGCCT
P	4	Nonstem	F034_CTGCTCAGTTCAAGTC
P	8	Nonstem	A001-C-104_CCATAAGCAGCTGGTC
P	1	Nonstem	F072B_TGCACGGGTACAAGTA
U	4	Nonstem	A002-C-024_TTACGCCGTCGGTAAG
N	6	Nonstem	B001-A-301_ACGGTTATCCTTCACG
P	8	Nonstem	A001-C-014_GTGGTTACAGACGATG
P	8	Nonstem	A008-E-015_GGTGATTAGGTGCAGT
P	1	Nonstem	F072B_AAGATAGCATAACAGA
P	2	Nonstem	A002-C-010_TGTCCTGCACTTGTCC
P	8	Nonstem	A015-C-203_AGGGAGTTCTTGTGCC
P	2	Nonstem	A002-C-203_TCGGGTGTCGACACTA
U	4	Nonstem	A002-C-024_CATTTCAAGCCGCTTG
P	2	Nonstem	A002-C-203_ATTACTCCATATACCG
N	7	Nonstem	B004-A-104_TTTCATGCACTGTCCT
P	8	Nonstem	A014-C-040_TCGACCTGTAGTATAG
P	3	Nonstem	A015-C-203_TTGATGGTCAAGGAGC
P	1	Nonstem	F072B_GCAGCTGCAGAGTGTG
P	8	Nonstem	A015-C-204_CACGGGTGTGGACCTC
P	1	Nonstem	F072B_AAAGGGCTCCTGTACC
U	6	Nonstem	A015-C-010_ACGTCCTAGGACAGCT
P	1	Nonstem	F072B_TGCTTCGCAGCTGTCG
P	2	Nonstem	A002-C-016_GCCCGAATCTTTCAGT
P	8	Nonstem	A015-C-203_AGGACGATCTCCGAAA
P	2	Nonstem	A002-C-201_TGCGACGAGATCCCAT
U	4	Nonstem	A001-C-124_TAAGCCAGTCGCGTTG
P	8	Nonstem	A002-C-114_CCATCACTCTTAGGAC
P	8	Nonstem	A015-C-203_ACAGGGAAGGCGAAGG
P	4	Nonstem	A001-C-203_CACTTCGAGTGGAAGA
P	1	Nonstem	F072B_TCATTACAGCCAGTAG
U	4	Nonstem	A001-C-124_GCTTGGGCATATCTCT
N	6	Nonstem	B001-A-301_GGAATCTAGCGAGTAC
P	8	Nonstem	A002-C-016_AGGAGGTGTTTCGTGA
P	8	Nonstem	A015-C-106_AGAGAATGTTGTTGCA
U	4	Nonstem	A002-C-024_ACATTTCTCCTTGAAG
N	6	Nonstem	B001-A-301_GAAGTAATCCCTTGTG
P	12	Nonstem	A015-C-104_CTACCCACAAATACAG
P	8	Nonstem	A002-C-116_TTCTAACGTAGGGTAC
P	8	Nonstem	A002-C-201_AACGAAAGTGCATTTG
P	4	Nonstem	A008-E-015_CGGAATTGTCCAAGAG
U	12	Nonstem	A001-C-023_ACTTTGTCAACAAGAT
P	1	Nonstem	F072B_CTAACTTCAGAGAATT
A	8	Nonstem	A001-C-007_TAACTTCCAAATCCCA
P	2	Nonstem	A002-C-203_CCTTGTGAGTACCCTA
P	8	Nonstem	A015-C-002_CACTGTCTCCCTTCCC
P	8	Nonstem	A002-C-201_ACATGCACACCTCTGT
P	4	Nonstem	F007_ATCAGGTTCTTCTAAC
P	2	Nonstem	A008-E-015_ACGATCATCGAGCTGC
P	2	Nonstem	F007_CTCCTTTTCCATCTCG
U	4	Nonstem	A014-C-052_CAACGGCAGAGTGGCT
U	12	Nonstem	A001-C-023_AACAACCAGACATGCG
P	2	Nonstem	A002-C-201_CCTTCAGCAGAGGCAT
P	8	Nonstem	A015-C-106_TCTCTGGTCTCAACGA
P	3	Nonstem	F007_CCCTCTCAGCCAAGCA
P	2	Nonstem	A002-C-010_ATCACGACAAGACTGG
P	8	Nonstem	A002-C-205_GCATGATGTAAGATTG
U	12	Nonstem	A002-C-121_ATTTCACCAGAGGACT
N	7	Nonstem	B004-A-204_TTGTTCACACCCTGTT
N	7	Nonstem	B001-A-301_ACCTGTCAGCCTCATA
P	8	Nonstem	A002-C-205_ACACAGTGTATTGCCA
A	8	Nonstem	A001-C-007_CCTCCTCTCCTCTAGC
P	8	Nonstem	A002-C-201_GGGTTTAAGAGTTGCG
P	8	Nonstem	A015-C-203_TGCGACGGTCATCGCG
U	4	Nonstem	A001-C-124_CTAACCCGTTTACGAC
P	8	Nonstem	A002-C-114_TATTGCTTCTACTGAG
P	1	Nonstem	F072B_AAAGGGCAGCTCATAC
P	4	Nonstem	A015-C-202_TCGGATATCCAGGACC
N	7	Nonstem	B004-A-104_CTAGACAAGGTGCGAT
P	10	Nonstem	A008-E-015_TCTTAGTCAATAGTAG
P	2	Nonstem	A002-C-010_ATCCGTCGTCTTGTCC
U	4	Nonstem	A014-C-201_CCTCATGAGGGAGGCA
P	2	Nonstem	A001-C-207_CGGGTGTTCCGTGTGG
P	2	Nonstem	A002-C-010_CAGAGCCGTGTTCAGT
U	4	Nonstem	A001-C-124_ATCACTTCATCATCCC
P	4	Nonstem	A015-C-202_TAGATCGTCTGATTCT
P	4	Nonstem	A014-C-108_TACCTGCTCACCCTTG
P	8	Nonstem	A001-C-104_GAACGTTCAAATGGAT
P	3	Nonstem	A015-C-106_CTCCTTTCAAAGGGCT
P	1	Nonstem	F072B_TCATTTGCACAGTATC
U	12	Nonstem	A014-C-111_TTACGTTCATCGTGGC
N	7	Nonstem	B004-A-104_CCGAACGAGGTTCACT
U	12	Nonstem	A015-C-010_CTTGAGACAATAGTCC
U	8	Nonstem	A001-C-023_AGAACAATCCCGAACG
P	2	Nonstem	A001-C-014_TCCTCGATCCATCCGT
P	2	Nonstem	A002-C-203_CATGCAATCTTTGCTA
P	2	Nonstem	A002-C-010-R0_AGTACCACAATAACGA
P	12	Nonstem	A008-E-008_CTACATTAGCCGTAAG
P	3	Nonstem	A015-C-006_GCCAGCACACTGTGTA
U	4	Nonstem	A015-C-010_ATGAAAGAGAAATTCG
P	8	Nonstem	A002-C-116_CAGCAGCTCCCATGGG
P	8	Nonstem	A001-C-207_AACCATGTCAACCCGG
P	8	Nonstem	A001-C-203_GAGTTACTCGATACTG
N	7	Nonstem	B004-A-104_AGGAATAAGGATTTGA
A	5	Nonstem	CRC3_11773_GCACGGTGTTATCCAG
P	12	Nonstem	A010-E-018_CGTTAGATCTTAAGGC
P	2	Nonstem	A002-C-203_ACTGTCCAGCCTGAGA
P	2	Nonstem	A002-C-010_TTGCCTGAGTTGCATC
P	1	Nonstem	F072B_AGATAGACAACTGATC
P	8	Nonstem	A002-C-116_AACTTCTGTGGCAACA
P	8	Nonstem	A014-C-040_TGAATCGAGCTGCGAA
P	1	Nonstem	F072B_GTCACGGGTACGTTCA
P	2	Nonstem	A002-C-016_GATCATGAGAGATCGC
P	8	Nonstem	A014-C-040_CACTGTCGTCTGTAAC
U	12	Nonstem	A002-C-212_GAGTTTGGTATCGTAC
N	6	Nonstem	B001-A-301_ATTCCATTCGGATTAC
P	8	Nonstem	A002-C-114_AAACCCACACAGCTTA
P	2	Nonstem	A002-C-203_CGTGATATCGCCTAGG
P	8	Nonstem	A015-C-204_AACAAGACACCAACAT
P	2	Nonstem	A002-C-203_TTTCACAGTGCAACAG
U	12	Nonstem	A001-C-223_GTGAGTTCAATGAAAC
N	7	Nonstem	B001-A-301_CAAGCTATCCATTTAC
P	14	Nonstem	A015-C-005_GCGGAAAGTCGAGATG
U	4	Nonstem	A015-C-010_GCCGTGACACCCTATC
P	3	Nonstem	A015-C-104_ATCGTGAGTTAAACCC
P	8	Nonstem	A002-C-116_AACCACAAGAGGCTGT
U	4	Nonstem	A002-C-121_CCTACGTCATATTCGG
P	12	Nonstem	A008-E-008_CATGCGGGTAAGACCG
P	12	Nonstem	A002-C-021_CGAAGGAAGGGACTGT
U	6	Nonstem	A015-C-010_AGATGCTCACAATGTC
P	4	Nonstem	A008-E-015_ACGGTTAGTCCACTCT
P	3	Nonstem	F034_CCACCATGTGACTCGC
P	8	Nonstem	A002-C-116_TCCTAATGTGGTCTAT
U	4	Nonstem	A002-C-024_ATGGGTTAGCTGACAG
P	8	Nonstem	A002-C-114_CCTACGTTCATATGGC
P	8	Nonstem	A002-C-201_TGGAGAGAGGCTAACG
P	8	Nonstem	A015-C-204_ATGCGATCACAAAGCG
P	3	Nonstem	A001-C-014_GCGTTTCCAGGAATAT
P	8	Nonstem	A002-C-201_AAGACTCGTTGTGGAG
P	8	Nonstem	A002-C-016_GTGACGCTCCGACAGC
P	8	Nonstem	A015-C-005_TGGAGGATCTCGAGTA
U	4	Nonstem	A014-C-052_TATTGGGCACGCACCA
P	1	Nonstem	F072B_AGCGTATGTTCCGCAG
U	4	Nonstem	A014-C-201_TCGGGCAGTTGCCGAC
U	4	Nonstem	A015-C-008_TTGGTTTCACAGCCTG
U	8	Nonstem	A001-C-023_AAGGAATTCACACGAT
P	3	Nonstem	A014-C-008_AACCTTTTCATACGGT
N	7	Nonstem	B004-A-008_ATGGTTGCAGTCAGAG
P	2	Nonstem	A002-C-203_GGCTTGGGTCAGTTTG
P	3	Nonstem	F034_CAGATACCAGCTACCG
P	1	Nonstem	F072B_CTGTATTGTCTCTCCA
P	8	Nonstem	A015-C-104_TCCAGAAGTCATGGCC
U	7	Nonstem	A001-C-124_TATATCCTCGAGTACT
P	3	Nonstem	F034_TATCCTAAGACTTGTC
N	4	Nonstem	B004-A-008_GGAGAACCAATAGTAG
P	12	Nonstem	A008-E-008_TCTTCCTCAAAGCAAT
N	7	Nonstem	B004-A-104_TGCACGGAGAGTTGCG
P	8	Nonstem	A002-C-016_TAGAGTCGTCCATCTC
P	8	Nonstem	A018-E-020_CAACGGCGTCCACTCT
P	8	Nonstem	A002-C-116_AATCGACTCCCTGGTT
P	8	Nonstem	A001-C-108_TGTTCTATCGAGAACG
P	12	Nonstem	A018-E-020_AGCTACATCTTAGCTT
P	8	Nonstem	A002-C-016_GCAGGCTCATAACGGG
P	8	Nonstem	A002-C-116_GTTTGGATCCGCGAGT
P	8	Nonstem	A002-C-016_TCAGGGCGTATAGGAT
P	8	Nonstem	A001-C-014_GATCATGTCGACACCG
P	8	Nonstem	A002-C-203_GGGAAGTAGGGTGGGA
P	2	Nonstem	A002-C-010_TCTAACTTCCTTGAAG
P	8	Nonstem	A015-C-203_ATCTCTATCGAACTCA
P	8	Nonstem	A001-C-014_TGTTTGTAGGTGATCG
P	1	Nonstem	F072B_CTCAGTCCAGGCCTGT
P	2	Nonstem	A002-C-203_GAAGGGTTCGCAGTGC
P	4	Nonstem	A008-E-015_CCCGGAAAGTCGTCTA
P	4	Nonstem	A001-C-203_GGGACAAGTGGGTTGA
P	4	Nonstem	A001-C-014_GTGCGTGTCACGTAGT
P	8	Nonstem	A001-C-203_GTAGGTTCAGATCCAT
U	4	Nonstem	A002-C-121_GGTGAAGGTACAAGTA
P	8	Nonstem	A002-C-010-R0_GTCGTAATCACTCACC
P	1	Nonstem	F072B_AAATGGATCTGACGCG
P	3	Nonstem	A014-C-101_GGCTGTGAGGACAACC
P	4	Nonstem	A001-C-014_CTTCTCTAGCAAGCCA
P	2	Nonstem	A002-C-203_CATTGAGAGTACCGGA
P	8	Nonstem	A002-C-116_TCATCATTCGTGCATA
U	12	Nonstem	A014-C-114_GATTCTTCAGGTCTCG
P	2	Nonstem	A002-C-203_CTCCTCCTCTTCCCAG
U	3	Nonstem	A015-C-010_GCAACCGGTGACACGA
U	4	Nonstem	A014-C-052_AGCGATTTCCATAAGC
U	4	Nonstem	A014-C-052_TCCAGAACATCCAATG
U	8	Nonstem	A015-C-109_TGAATGCGTCTTTATC
U	4	Nonstem	A002-C-212_ATGGGTTTCGCGCCAA
P	8	Nonstem	A002-C-016_AGAAGTATCTCGGTCT
P	3	Nonstem	A014-C-008_CGTGAATGTGAGATTA
U	2	Nonstem	A002-C-212_GTAATCGGTCGAAGCA
A	8	Nonstem	CRC3_11773_AGACAAAGTAGGTGCA
U	4	Nonstem	A002-C-024_TTGGGCGGTATGATCC
P	2	Nonstem	A002-C-010-R0_CCTTTGGAGATTTGCC
P	8	Nonstem	A002-C-016_CATGAGTCACGTCATA
P	8	Nonstem	A002-C-116_CGAGGAACAATAAGGT
P	8	Nonstem	A015-C-203_GGGCCATTCTGGTGGC
P	2	Nonstem	A002-C-016_ATACCGACACTCTCGT
P	8	Nonstem	A002-C-016_CTGTGGGCATGTGGTT
P	1	Nonstem	A001-C-207_TTGGGATGTGGAAGTC
P	3	Nonstem	A015-C-104_ATCACGACAGCACGAA
P	4	Nonstem	A008-E-015_CACAGGCTCAAGATAG
P	8	Nonstem	A015-C-106_GTTACAGGTGGCTGAA
U	4	Nonstem	A002-C-121-R0_AAGTGAAAGCAGCCTC
P	2	Nonstem	A002-C-203_TTTACCACACAATTCG
P	4	Nonstem	A008-E-015_AAGCGTTAGCTGCCAC
P	2	Nonstem	A002-C-203_CCTCCAAGTTCTCCCA
P	3	Nonstem	A001-C-108_ACACAGTAGGCGTTAG
U	4	Nonstem	A015-C-008_CATTCATAGCCTAGGA
P	12	Nonstem	A015-C-002_CTTCCTTAGTAGGTTA
P	3	Nonstem	A002-C-201_GGGTAGAAGCGGTAGT
P	3	Nonstem	A014-C-008_TTCGGTCCACAACGCC
P	8	Nonstem	A002-C-204_GCGTGCAGTTCGGTCG
A	8	Nonstem	A001-C-007_TGATCTTGTGTAAACA
U	8	Nonstem	A002-C-121_GTTATGGGTTTGACAC
U	4	Nonstem	A014-C-054_GAGTTGTGTAGCACGA
P	14	Nonstem	A015-C-005_AGTTAGCAGTCCTACA
P	4	Nonstem	A002-C-021_TTAGGCAAGCATGAAT
P	8	Nonstem	A014-C-101_GTAATCGAGGCCTAGA
P	4	Nonstem	A015-C-202_ATCACTTAGCAATAAC
U	12	Nonstem	A001-C-124_GGGACAATCCATGCAA
U	7	Nonstem	A001-C-124_ACTATCTTCCGTCCTA
P	8	Nonstem	A015-C-204_ATGGGTTAGACTCATC
U	8	Nonstem	A002-C-121_AGTCACATCATTCCTA
P	4	Nonstem	A015-C-202_ACTCTCGGTGGTCTTA
P	12	Nonstem	A018-E-020_CTCAATTCAACAGCTT
P	1	Nonstem	F072B_GTGAGGACAAGCCCAC
P	4	Nonstem	A015-C-005_CATAGACCACTTGTCC
P	12	Nonstem	A001-C-014_GATCAGTAGGGTGAAA
U	4	Nonstem	A002-C-121_ATACCTTAGAGAACCC
P	8	Nonstem	A002-C-116_CCACACTAGGACAAGA
N	6	Nonstem	B001-A-301_ATCACAGCAGACTGCC
N	6	Nonstem	B001-A-301_CTCCTTTAGCGACTTT
P	2	Nonstem	A002-C-203_CACTGTCCATGACTGT
P	8	Nonstem	A001-C-104_CGTGAATCACGGAAGT
P	2	Nonstem	A002-C-203_ATGCCTCAGCCGAATG
U	3	Nonstem	A001-C-223_TCATTCACAACATACC
P	8	Nonstem	A015-C-005_TACCTCGGTATTCTCT
P	1	Nonstem	F072B_ACGCACGGTTAACAGA
P	1	Nonstem	F072B_AAAGGATGTCGAACAG
P	4	Nonstem	A008-E-015_CGCCAGAGTAGTGATA
U	4	Nonstem	A001-C-223_GTCTGTCCACTCAAGT
P	12	Nonstem	A002-C-204_CTACCCAGTGCTAGCC
P	8	Nonstem	A015-C-106_CCCTGATCAAGATGGC
A	5	Nonstem	CRC3_11773_CACGAATAGGGCTAAC
P	8	Nonstem	A002-C-116_ACTTATCGTTCTTAGG
P	2	Nonstem	A002-C-016_TCATGTTCATGATGCT
P	12	Nonstem	A001-C-014_GGAGAACGTGTGAGCA
U	12	Nonstem	A002-C-121_CCACGTTGTAGCTGAG
N	4	Nonstem	B001-A-401_AGAGAATCATAGTCAC
P	8	Nonstem	A002-C-116_GGCACGTTCATACGAC
P	8	Nonstem	A002-C-201_TAACACGTCGTAACTG
P	3	Nonstem	A015-C-106_TCTGGCTTCGCGGTAC
P	8	Nonstem	A015-C-005_TTCACGCTCGTTCGCT
P	14	Nonstem	A015-C-005_AGGTTGTAGAGTCAGC
P	2	Nonstem	A001-C-014_AACCAACTCGCAGTCG
P	8	Nonstem	A001-C-014_CAGATACTCTTCGATT
P	8	Nonstem	A002-C-116_CTCCCAACACTACACA
P	12	Nonstem	A015-C-106_TCGGTCTTCCACATAG
U	4	Nonstem	A002-C-121_ACAAAGAAGCCTGTGC
P	2	Nonstem	A002-C-203_TCGGGACGTCCGAAGA
U	8	Nonstem	A002-C-121_GGAACCCCAAACTCTG
P	3	Nonstem	A015-C-203_GAAACCTTCTGTAAGC
P	3	Nonstem	F034_AGAAGTATCAACCTCC
P	8	Nonstem	A002-C-201_GATCATGCACAGTATC
U	4	Nonstem	A014-C-052_GGGAGATGTCTAGGTT
P	14	Nonstem	A015-C-005_ATCCGTCGTCGTTGGC
U	6	Nonstem	A001-C-124_AACCACAAGCCGTAAG
P	8	Nonstem	A015-C-203_CACGTGGAGAGGCGTT
P	1	Nonstem	F072B_CTAAGTGCATGTGGTT
P	8	Nonstem	A002-C-116_CTGCATCCAATTGGTC
P	8	Nonstem	A002-C-016_AGGAATAGTAACAGTA
P	4	Nonstem	A008-E-015_TCATGTTCAGACTGCC
P	14	Nonstem	A015-C-005_CCTACGTAGTAGGCCA
P	8	Nonstem	A018-E-020_GGTAATCGTCATGACT
P	4	Nonstem	F034_GGGACTCTCTATCGTT
P	8	Nonstem	A018-E-020_TATTTCGCAAGTGCTT
U	6	Nonstem	A014-C-054_TTCGGTCAGTCCGTCG
P	8	Nonstem	A015-C-203_TTCCTAAAGGTCGTGA
U	6	Nonstem	A014-C-052_TCATACTCAAATGATG
N	7	Nonstem	B004-A-104_GCACTAAAGTGCACAG
P	8	Nonstem	A002-C-116_GTCGAATTCGATACTG
P	1	Nonstem	F072B_TCTCTGGTCAATCAGC
P	8	Nonstem	A015-C-204_GTGGAGAAGAGCTGAC
P	3	Nonstem	F034_CATGAGTAGGATCACG
N	4	Nonstem	B001-A-406_CTATCCGAGGGAGATA
A	5	Nonstem	CRC3_11773_TATTGGGTCGTAGAGG
P	8	Nonstem	A002-C-201_TTGTGGAGTGACAGGT
U	8	Nonstem	A002-C-212_GAGCTGCCATATTCGG
P	1	Nonstem	F072B_AACCAACAGTACCATC
P	4	Nonstem	A008-E-015_GGGTATTCAGACCAGA
P	2	Nonstem	A002-C-203_AATCGACAGAGAAGGT
P	8	Nonstem	A002-C-116_CCCTAACAGGCTATCT
U	4	Nonstem	A002-C-121-R0_TGTTTGTGTAACACGG
P	2	Nonstem	A002-C-201_CAAGGGACATGCCGCA
P	2	Nonstem	A002-C-010_TCGTGGGAGGTCGTCC
P	8	Nonstem	A015-C-204_CGGAACCTCACGACTA
P	4	Nonstem	A008-E-015_CTTCAATTCCAAACCA
N	6	Nonstem	B004-A-008_TGAGTCACATCGGTTA
U	4	Nonstem	A015-C-010_GGAGCAAAGCCGCACT
P	8	Nonstem	A001-C-108_CATAAGCCAAGGGTCA
P	8	Nonstem	A001-C-014_TCGCACTTCGTGGGTC
P	8	Nonstem	A015-C-005_TAGGTACTCGCGGTAC
P	1	Nonstem	F072B_TCCTCCCTCGTCACCT
P	8	Nonstem	A002-C-114_TCAATTCCAAAGGCAC
P	12	Nonstem	A015-C-202_CCAATTTAGCACTCGC
P	8	Nonstem	A002-C-021_ATTCGTTCACGACAGA
P	8	Nonstem	A002-C-016_TCCGGGACACCCAACG
P	12	Nonstem	A001-C-203_GCGGAAAGTCATTCCC
P	8	Nonstem	F034_AGATGCTTCCGTTGGG
P	1	Nonstem	F072B_CGCCATTCAGAGGTTG
P	8	Nonstem	A015-C-204_AAGGAATGTGGATACG
P	8	Nonstem	A018-E-020_CACTAAGAGAATCGCG
P	8	Nonstem	A001-C-104_TTACGTTTCGGTCACG
A	8	Nonstem	CRC3_11773_TATTCCACAGGTACGA
U	4	Nonstem	A001-C-223_CGTCAAATCCACAGCG
A	8	Nonstem	A001-C-007_CCGATGGTCACTTTGT
U	4	Nonstem	A002-C-121-R0_TTTCAGTCAGGATTCT
P	2	Nonstem	A002-C-203_GGGTCTGCAGGCACAA
P	8	Nonstem	A015-C-204_GCTACAACACCGTGGT
P	2	Nonstem	A002-C-203_ATTCACTGTTTCACAG
P	12	Nonstem	A008-E-008_GCACTAAGTGTCCTAA
P	2	Nonstem	A002-C-010_GTCCTCACATGCGTGC
P	1	Nonstem	F072B_TCGTGCTGTACCGGCT
P	2	Nonstem	A002-C-203_AGAGCCCCAAGGTCGA
P	14	Nonstem	A015-C-005_GTCGCGATCCCTCGAT
P	2	Nonstem	A002-C-016_AGTCATGCACTCCTGT
P	4	Nonstem	A001-C-203_AAGACTCCAATACAGA
N	6	Nonstem	B001-A-301_TCAATTCGTTATTCTC
P	12	Nonstem	A001-C-207_CTATCCGCAGCTTTCC
P	3	Nonstem	A015-C-104_CTGAGGCTCGCTTAAG
U	4	Nonstem	A015-C-008_GCAACCGAGTCAAGCG
P	8	Nonstem	F034_TATCGCCCACGCCACA
N	6	Nonstem	B001-A-301_GGCGTCAAGACGCCCT
P	8	Nonstem	A002-C-114_AAAGGATTCTTCACGC
P	8	Nonstem	A002-C-116_ACTCCCATCGCTCCTA
P	1	Nonstem	F072B_CTACGGGTCGTGCATA
P	4	Nonstem	F034_GGTAATCCAGATCCAT
P	8	Nonstem	A002-C-016_CATCCACAGTCTTCGA
P	4	Nonstem	F007_AAGGAATCAGGCTTGC
P	8	Nonstem	A015-C-002_TTTGACTCAACCAATC
U	4	Nonstem	A014-C-114_TATCAGGGTGGATACG
P	2	Nonstem	A002-C-010_GTACAACCAACACACT
P	4	Nonstem	A008-E-015_CTCCTTTCAACAACAA
U	4	Nonstem	A014-C-052_CTTCCTTTCTTCGGTC
P	2	Nonstem	A002-C-203_CTTGATTCACCAAAGG
P	8	Nonstem	A002-C-114_AACCACATCTTCGCTG
P	2	Nonstem	A001-C-108_GACCGTGGTCTAGGCC
P	8	Nonstem	A002-C-010-R0_TTTACCAAGGCAGGGA
P	8	Nonstem	A002-C-116_TGGTACAAGCACCTGC
U	4	Nonstem	A002-C-121_GGCTTTCCAGACGCTC
P	1	Nonstem	F072B_CTAGGTAGTCACCGCA
P	8	Nonstem	A002-C-016_ATCACTTGTCTGTAGT
U	7	Nonstem	A002-C-024_AGTGACTTCGAAATCC
U	4	Nonstem	A014-C-114_TGATGCAAGCGTGTTT
P	1	Nonstem	F072B_ACTTCCGCAGGAATCG
P	1	Nonstem	F072B_TAGATCGCAGCAGTGA
P	8	Nonstem	A015-C-204_CAGGCCATCTCGCAGG
P	8	Nonstem	A002-C-201_TCTGGCTCAGGGAGAG
P	8	Nonstem	A015-C-203_AGCATCATCTCAAAGC
P	12	Nonstem	A015-C-202_CGGGACTCAAGCCCAC
P	3	Nonstem	A015-C-104_TGACTCCGTTCATCGA
P	2	Nonstem	A002-C-203_ATTCTACCACTTGTGA
N	7	Nonstem	B004-A-104_AGGTTGTCAGTTAGAA
P	4	Nonstem	A002-C-016_AGGTCATTCACCCTTG
N	7	Nonstem	B004-A-104_ATGGATCCAGCATGCC
N	7	Nonstem	B004-A-204_ATCGGATTCACCTTAT
U	4	Nonstem	A014-C-054_GGAGAACAGGCATGGT
P	8	Nonstem	A001-C-014_TCCTAATTCCGCAGTG
P	2	Nonstem	A002-C-010_GCTACAAGTGTGTACT
P	8	Nonstem	A002-C-205_AAAGGATGTCCTTGTC
P	8	Nonstem	A010-E-018_GTCGTTCCAGGTCAAG
N	6	Nonstem	B001-A-301_AGAAATGTCACAGTGT
U	3	Nonstem	A001-C-124_CTCCACAAGGTTCACT
P	3	Nonstem	A014-C-101_GCCAGCAAGCGTACAG
P	14	Nonstem	A015-C-005_CACTAAGAGCACCGTC
P	1	Nonstem	F072B_GGAATGGCAGTTCCAA
P	3	Nonstem	A001-C-108_TCATATCGTCCTACGG
P	2	Nonstem	A002-C-203_CTGTGGGGTCCAGGTC
P	8	Nonstem	A002-C-116_GCATTAGAGGGCGAGA
U	4	Nonstem	A015-C-010_CTAGACAGTCCGAAGA
P	12	Nonstem	A010-E-018_AGACAGGCATGAGAAT
P	2	Nonstem	F007_ATGCCTCAGGGCTTCC
N	7	Nonstem	B004-A-104_GGGAAGTGTCAGTCCG
P	1	Nonstem	F072B_GTAACACGTAGATTAG
P	4	Nonstem	A015-C-202_ACATGCAAGCGAACTG
P	3	Nonstem	A014-C-008_TGTCCCACACTCCTTG
U	4	Nonstem	A014-C-054_GACTTCCTCCATCACC
U	12	Nonstem	A014-C-114_TCGAACAGTCAGGTGA
N	6	Nonstem	B001-A-301_GCCAGGTGTACTAGCT
P	2	Nonstem	A002-C-021_TATCCTACAGAGAGGG
U	4	Nonstem	A014-C-054_GAGCCTGAGGCACAAC
U	4	Nonstem	A001-C-124_CCTTGTGCATGCACTA
P	8	Nonstem	A018-E-020_AAACGAACACTAACGT
P	8	Nonstem	A002-C-114_ATCCCTGAGGATACAT
P	2	Nonstem	A002-C-203_GCGTTTCAGTGCCCGT
P	8	Nonstem	A002-C-116_AGTACTGCACATAGCT
P	8	Nonstem	A001-C-014_ATTCAGGAGACACACG
P	3	Nonstem	A001-C-207_TTCTGTACACGACCTG
P	1	Nonstem	F072B_GATGGAGCAAGTGTCT
P	4	Nonstem	A014-C-040_GTGCAGCTCGAGAACG
P	2	Nonstem	A002-C-203_CGCGTGAAGTCATGAA
P	2	Nonstem	A002-C-203_TTGCCTGCACTATCCC
P	4	Nonstem	F034_GATGCTATCATGCCAA
P	8	Nonstem	A015-C-203_GTAGGAGCAAACAGGC
P	8	Nonstem	A002-C-114_TATGTTCGTTGGACCC
P	8	Nonstem	A002-C-116_ACTCCCATCTACCTTA
P	4	Nonstem	A014-C-108_CCTATCGTCGTAGGGA
P	2	Nonstem	A002-C-203_CCCGGAAAGTCACTGT
P	8	Nonstem	A002-C-116_CTATCCGCAACGACTT
P	2	Nonstem	A002-C-203_ATTCCCGCAAGCAATA
U	12	Nonstem	A002-C-121_AGGAAATAGTAACCGG
U	4	Nonstem	A001-C-023_ACTGTCCAGATTGATG
P	1	Nonstem	F072B_ACGTACAGTGGTCTAT
P	3	Nonstem	A001-C-207_ACCCAAAGTAGGCAAC
P	2	Nonstem	A002-C-010_ACAGCCGTCTCCCTAG
P	8	Nonstem	F034_CATAAGCAGGCCCGTT
P	1	Nonstem	F072B_CAACGATCAACCACAT
P	8	Nonstem	A002-C-116_TTGGGATTCACCGACG
U	4	Nonstem	A002-C-121_ACCTGTCTCAGCCTTC
U	6	Nonstem	A015-C-010_TCGGGTGAGGAGTCTG
P	8	Nonstem	A001-C-104_AGGTGTTAGCACTCCG
P	8	Nonstem	A002-C-201_CTCCATGGTGTCCGTG
P	8	Nonstem	A018-E-020_CCCTCTCTCGTGTCAA
P	3	Nonstem	F007_TCAGCCTTCATGGTAC
P	1	Nonstem	F072B_AGATCGTGTGTTCAGT
P	3	Nonstem	A014-C-008_GCATCTCTCCACCTGT
P	12	Nonstem	A001-C-014_ATCCCTGCAGAGATTA
U	6	Nonstem	A015-C-010_TTTGACTCAATCTAGC
P	4	Nonstem	A002-C-021_TTTGTTGCAGTCTACA
A	8	Nonstem	CRC3_11773_GTAGGTTGTACCCGCA
P	2	Nonstem	A002-C-203_AACAAAGTCTGGGTCG
P	8	Nonstem	A002-C-201_GATCAGTGTTTACTTC
P	8	Nonstem	A015-C-204_GAGCCTGGTGTGTCGC
U	8	Nonstem	A002-C-121_CCTGCATTCGCTCATC
P	8	Nonstem	F034_TTCACCGAGAAGGGAT
U	4	Nonstem	A015-C-010_TGAGACTCACGGATCC
P	8	Nonstem	A002-C-116_TTGGTTTCAGATACTC
P	8	Nonstem	A015-C-006_CACATGAGTCTCAGGC
P	4	Nonstem	A015-C-202_CAATACGAGCCTTTCC
P	3	Nonstem	A001-C-203_GTGTTAGCAGATCCAT
P	2	Nonstem	A001-C-207_TGGTAGTGTGTCCAAT
P	4	Nonstem	A001-C-108_TCTACATTCGACCAAT
P	8	Nonstem	A001-C-202_CGATGGCCAAATACGA
P	2	Nonstem	A002-C-201_ACATTTCTCCTACGGG
P	8	Nonstem	A002-C-201_TACCGAACAAGCGAAC
P	3	Nonstem	A018-E-020_TTGACCCGTCGTTGCG
P	1	Nonstem	F072B_TCGACCTAGCAAGCCA
P	8	Nonstem	A015-C-104_CGAGGCTTCCCTCATG
P	8	Nonstem	A002-C-201_ATTTCACGTTTCCATT
P	8	Nonstem	A002-C-114_TGCTTGCCACACCTGG
P	8	Nonstem	A002-C-114_GGGAGTAAGGCTTAAA
U	12	Nonstem	A014-C-114_GACCGTGCACATGAAA
A	5	Nonstem	CRC3_11773_CTATCTATCGTCTCAC
P	4	Nonstem	A014-C-008_GAGTCATCAAATACGA
P	4	Nonstem	A008-E-015_GTGGAAGCATGTGGTT
P	8	Nonstem	A002-C-021_TATCCTAGTAGCTTAC
P	8	Nonstem	A015-C-106_GGGAGTACAGGTTCGC
P	12	Nonstem	A015-C-104_GAACGTTTCACGGGAA
P	3	Nonstem	F034_TCTTGCGCAATACCCA
P	12	Nonstem	A001-C-207_TGTGGCGTCATTACTC
P	8	Nonstem	A015-C-005_GTCAAACAGCTACAAA
P	2	Nonstem	A002-C-203_TCTATCAAGCTATCCA
P	2	Nonstem	A002-C-016_AGGAGGTGTAACCAGG
P	1	Nonstem	F072B_TGTGTGAAGATCCGAG
P	1	Nonstem	F072B_GCCATTCCACCCAACG
P	12	Nonstem	A014-C-101_AAGCATCAGGGCCCTT
P	4	Nonstem	A014-C-108_GTTACCCAGGCATCTT
U	12	Nonstem	A001-C-023_CTGCTCAAGGAGCTGT
P	8	Nonstem	A002-C-201_ACGTACAGTTGTATGC
P	4	Nonstem	A008-E-015_CCTCTAGTCCCTCGAT
P	2	Nonstem	A001-C-202_TGAGCATCAACTTCTT
U	4	Nonstem	A014-C-052_TGCGACGAGCCGTCGT
P	1	Nonstem	F072B_TGTGTGAAGATCGCTT
P	8	Nonstem	A015-C-104_GGCTTTCGTCACCTTC
P	4	Nonstem	A001-C-203_TTAGGCATCTATTGTC
N	6	Nonstem	B001-A-301_TAATCTCCAGCGGTTC
P	8	Nonstem	A002-C-201_TACCCACGTTGTGTAC
P	8	Nonstem	A002-C-201_CGTTAGATCTGAGATC
U	4	Nonstem	A001-C-023_TGACAGTCAACGCCCA
U	4	Nonstem	A014-C-054_GCCGATGCATTCAGCA
P	8	Nonstem	A001-C-104_ATCAGGTCAAAGGCGT
U	8	Nonstem	A002-C-121_TACCTGCCAGCCCACA
P	2	Nonstem	A002-C-203_TATTGGGGTTGCTTGA
N	6	Nonstem	B001-A-301_CAGCGTGGTTATGTCG
U	12	Nonstem	A015-C-208_GTTATGGTCATTCCTA
P	1	Nonstem	F072B_CATGGATGTTCCAAAC
P	3	Nonstem	A015-C-203_TGTGAGTTCCGTGACG
U	6	Nonstem	A014-C-052_AATCGTGGTGAGTAAT
U	4	Nonstem	A014-C-052_TAGATCGTCTGGTCAA
P	2	Nonstem	A002-C-201_AACAAGACAATACGAA
P	2	Nonstem	A002-C-203_TCGAAGTGTACAGCGA
P	1	Nonstem	F072B_TTAATCCGTCCCTGTT
P	8	Nonstem	A001-C-108_GATGGAGCACACCGCA
P	8	Nonstem	A015-C-006_TTGATGGAGATACTGA
N	7	Nonstem	B004-A-104_TTAGGGTGTACCTTCC
P	8	Nonstem	A002-C-010-R0_GCAGCCAGTACTGACT
P	8	Nonstem	A001-C-203_CGATCGGTCTAGACAC
P	1	Nonstem	F072B_GTTCGCTGTGTGCCTG
P	1	Nonstem	F072B_CTCGAGGCACCTAAAC
P	4	Nonstem	A015-C-202_CGAGAAGCAGTGAGCA
N	7	Nonstem	B004-A-004_CCAATTTTCAAAGAAC
P	8	Nonstem	A002-C-205_GTTGAACCAATGGCCC
P	8	Nonstem	A002-C-116_GAAACCTGTACCCGCA
N	7	Nonstem	B004-A-104_TCCTGCATCGATTGGT
P	8	Nonstem	A002-C-016_AGGAAATCAAGAATGT
U	12	Nonstem	A014-C-111_GACCCAGAGTAGGGTC
P	8	Nonstem	A014-C-040_CCCTCAAGTTCAAACC
P	4	Nonstem	A008-E-015_AGGGCCTCAAGTGATA
P	8	Nonstem	A002-C-106_CACTGTCAGGGAACAA
U	3	Nonstem	A001-C-023_CGATGCGCAATTAGGA
P	1	Nonstem	F072B_GTAGCTAAGAGAGGTA
P	2	Nonstem	A002-C-010_GTGATGTTCTGGCCAG
P	8	Nonstem	A002-C-201_TCAAGACTCGAGTCCG
P	8	Nonstem	A001-C-207_AAGAACAGTTACACAC
P	3	Nonstem	A014-C-008_CTCAGTCTCCGTTTCG
P	8	Nonstem	A002-C-116_GTTCGCTGTGATTAGA
P	8	Nonstem	A002-C-114_CACTAAGCAAGATGTA
P	2	Nonstem	A001-C-108_CACAACAAGAGGATGA
U	4	Nonstem	A014-C-052_CGGACACTCGGCATAT
P	8	Nonstem	A002-C-116_CCCTTAGTCCACCCTA
P	4	Nonstem	A001-C-203_GTGCTTCAGCTCTGTA
P	8	Nonstem	A002-C-116_AGCTCAAAGTCATCGT
P	3	Nonstem	A001-C-108_TCATTACAGAGACAAG
P	3	Nonstem	A014-C-040_TGCGATAAGTATGAGT
P	8	Nonstem	A002-C-114_TCGTCCATCTGGCCTT
U	8	Nonstem	A002-C-121_CACTGAAGTGAGCCAA
P	1	Nonstem	F072B_CCTTGTGTCGCGATCG
P	8	Nonstem	A002-C-016_GAATCACTCAACTGGT
P	3	Nonstem	F034_CCCTTAGCAAGGTCTT
N	7	Nonstem	B004-A-204_TTTACGTTCTTCTGGC
P	8	Nonstem	A002-C-116_CGAGGAAGTAACGCGA
P	8	Nonstem	A002-C-106_TTTGACTGTGAATTGA
P	12	Nonstem	A018-E-020_TTCCTCTAGAAGCTGC
P	8	Nonstem	A002-C-016_TCTCACGGTAAGATAC
P	8	Nonstem	F007_CCACGTTTCCTTTAGT
P	8	Nonstem	A015-C-204_CTTCCGACACTACTTT
P	1	Nonstem	F072B_AGAAATGAGTCGGCAA
P	2	Nonstem	A002-C-203_TCGTAGACATGTCGTA
P	8	Nonstem	A001-C-108_ACTTCGCCATCGTGCG
P	8	Nonstem	A002-C-114_TGTTTGTCATCTGGGC
P	8	Nonstem	A014-C-008_TGATTCTCATACAGCT
P	8	Nonstem	A002-C-016_GCTTTCGTCGAAGCCC
P	4	Nonstem	A018-E-020_AGAAGTAAGCAACTCT
P	8	Nonstem	A015-C-104_CTAACTTAGAGGTGCT
P	3	Nonstem	A014-C-043_ACTTATCGTAAGCTCT
A	8	Nonstem	CRC3_11773_TGAGTCAGTGGTCTTA
U	4	Nonstem	A014-C-054_ACCCTTGTCCCATACC
U	4	Nonstem	A014-C-201_TCGGTCTGTCACATTG
P	1	Nonstem	F072B_TTAGGGTGTCTTCTAT
U	4	Nonstem	A001-C-023_TTTGTTGGTTCCTTGC
P	1	Nonstem	F072B_CCACACTTCCTCTAAT
P	14	Nonstem	A015-C-005_CATGCGGGTAGTCTGT
N	4	Nonstem	B001-A-406_GATCATGTCCACACCT
P	8	Nonstem	A002-C-116_ACACGCGCAGACACAG
U	4	Nonstem	A014-C-052_TTAGGGTTCCTTCTAA
P	1	Nonstem	F072B_TTGACCCTCAACCGAT
P	4	Nonstem	A008-E-015_ATGAGTCAGGATTTAG
P	2	Nonstem	A002-C-203_AATGAAGTCGGTTCAA
U	4	Nonstem	A002-C-024_AGTAGCTAGATACATG
P	1	Nonstem	F072B_TCAATTCTCCTCACTG
P	8	Nonstem	A015-C-203_TGGGAAGCATTGACAC
P	8	Nonstem	A002-C-114_GGTAACTAGATGAATC
N	7	Nonstem	B004-A-204_TGTAGACAGAGGACTC
P	2	Nonstem	A002-C-016_GTGTGATCACATAACC
P	12	Nonstem	A014-C-101_ACATGCATCCTCTAGC
P	2	Nonstem	A002-C-203_CGCATGGGTCACTGAT
P	8	Nonstem	A002-C-116_TTCCTTCGTAGGCTCC
P	8	Nonstem	A015-C-204_GCCAGCACAGTCTTCC
P	2	Nonstem	A002-C-203_AGACCCGTCTCAATCT
P	8	Nonstem	A001-C-014_GCTTGGGAGTGGTGAC
P	2	Nonstem	A002-C-010_ATACCGACAGTGGTGA
P	3	Nonstem	A015-C-203_ACGTAGTTCATTCTTG
P	2	Nonstem	A002-C-203_TGTTGAGAGGTGCATG
N	9	Nonstem	B001-A-401_TATCTGTGTATTCTCT
N	6	Nonstem	B001-A-401_GGAGGTAAGGTTGCCC
P	8	Nonstem	A002-C-116_CTCAGGGCACGGCGTT
P	2	Nonstem	A008-E-015_GTGTGGCCATGGCTGC
P	1	Nonstem	F072B_GCATCGGTCGACATTG
P	8	Nonstem	A015-C-104_GCACTAAAGCGTGTCC
P	2	Nonstem	A001-C-108_CAAGCTAGTCAACACT
P	1	Nonstem	F072B_TTTCCTCTCGTAGAGG
P	4	Nonstem	A015-C-202_AATGCCACAGCCTACG
N	9	Nonstem	B001-A-301_TACGCTCAGCGCCTAC
P	8	Nonstem	A002-C-116_TGTTCCGAGTGCACCC
P	2	Nonstem	A002-C-201_GCAACCGGTATCGCTA
P	8	Nonstem	A002-C-114_GATTTCTTCTAATTCC
U	4	Nonstem	A015-C-010_GAGGGATCAAATGATG
P	3	Nonstem	A015-C-002_ACGGTCGTCCAACTGA
P	3	Nonstem	A001-C-108_TTACAGGTCCGAACGC
P	4	Nonstem	A008-E-015_GTGAGCCCAGCGATTT
P	8	Nonstem	A002-C-116_CTGTAGAGTTACCTGA
P	8	Nonstem	A002-C-203_CTCCTCCGTTAAGGAT
P	8	Nonstem	A002-C-116_GTAGTACCACGTGAGA
U	4	Nonstem	A014-C-054_TACTTGTGTTCCGCTT
N	7	Nonstem	B004-A-104_CCAATGAAGGCAGGGA
U	12	Nonstem	A014-C-111_ATTCCTAAGTTGCTCA
P	1	Nonstem	F072B_TAAGCCAAGGCAGCTA
P	2	Nonstem	A002-C-203_TGACAGTCAAGTGCAG
P	4	Nonstem	A008-E-015_GCCTGTTGTTCCTAGA
P	8	Nonstem	A002-C-205_AGGGCCTCATTCCTAT
P	8	Nonstem	A014-C-008_CCACGAGAGAGTGTTA
P	3	Nonstem	A010-E-018_CAGATCAAGGTCACCC
U	4	Nonstem	A001-C-124_CGAGAAGCACGTCATA
P	16	Nonstem	A002-C-021_TGTAAGCAGGTACCTT
P	1	Nonstem	F072B_TGGGTTACAGTGTACT
P	8	Nonstem	A015-C-002_CAAAGAATCAAAGCCT
U	4	Nonstem	A014-C-111_CGGAACCAGGTCGACA
P	3	Nonstem	A015-C-203_ATGGTTGGTTGCGGAA
P	8	Nonstem	A015-C-005_TTTACGTCAACAAGTA
P	8	Nonstem	A002-C-116_ACCCTTGGTGCGACAA
P	1	Nonstem	F072B_CACCGTTAGGGAGATA
P	2	Nonstem	A002-C-203_AGAACAACAGACGCTC
P	4	Nonstem	A002-C-021_CTGCCTAGTTCTGAGT
P	3	Nonstem	A001-C-108_TCAGGTACACCAGTAT
P	8	Nonstem	A002-C-016_ACATCGACAATTAGGA
P	8	Nonstem	A015-C-106_TTGCATTAGCGGACAT
P	2	Nonstem	A002-C-203_CACCAAAAGCTAAACA
P	8	Nonstem	A002-C-116_CACACAAAGTAAACTG
P	3	Nonstem	A001-C-108_TTCAGGATCGGACCAC
P	4	Nonstem	A001-C-014_GTCAAACGTGGCTACC
U	4	Nonstem	A002-C-121_AGGTGTTGTCAGTCTA
P	8	Nonstem	A001-C-207_TTCATGTTCCGATCTC
P	4	Nonstem	A014-C-040_GTTAGACGTGACTGTT
U	12	Nonstem	A014-C-114_GCCAGCAGTTCCGTTC
N	7	Nonstem	B004-A-104_GAGAGGTCATGTGCCG
P	4	Nonstem	F034_TAGCACACACATGACT
P	4	Nonstem	A015-C-106_TTCCTAAAGATTAGTG
U	4	Nonstem	A002-C-024_AGGGTCCCAGCAGTTT
U	6	Nonstem	A015-C-208_CATGCGGTCAATCCAG
P	12	Nonstem	A010-E-018_TCCCATGTCAGTCAGT
U	12	Nonstem	A002-C-121_TGATGCACAAATTGGA
P	8	Nonstem	A015-C-106_CAATCGATCAAGAGTA
U	12	Nonstem	A014-C-111_TCAATCTAGCACTAGG
U	12	Nonstem	A015-C-008_TGGGATTCACTGAATC
N	7	Nonstem	B004-A-204_AGCTCAATCCGTGGTG
U	6	Nonstem	A015-C-010_GGATCTACAGCTAACT
N	7	Nonstem	B004-A-204_ACTTCGCTCCTACTGC
U	6	Nonstem	A014-C-201_CGCAGGTAGTTTGAGA
P	12	Nonstem	A015-C-203_CCTCCAACACTTGGCG
P	8	Nonstem	A010-E-018_ACGCACGAGAAACTCA
P	8	Nonstem	A018-E-020_CTGCGAGAGAGAAGGT
U	6	Nonstem	A015-C-208_GTCTTTAGTCACTTAG
P	12	Nonstem	A015-C-202_TTGGTTTTCTGCTTAT
P	8	Nonstem	A002-C-114_AGGCTGCCATCACAGT
P	12	Nonstem	A014-C-101_ACAGGGATCCTCACCA
P	12	Nonstem	A008-E-008_CCGGGTACACATTCGA
U	12	Nonstem	A014-C-054_ACCGTTCAGGGACCAT
P	12	Nonstem	A001-C-014_CAACCTCTCGGCGATC
P	12	Nonstem	A008-E-008_TGTGTGAGTACATTGC
P	12	Nonstem	A001-C-014_TGCCGAGGTAGGTACG
P	4	Nonstem	A018-E-020_GTGAGCCAGGCTTTCA
P	3	Nonstem	A001-C-108_TGTGGCGCACAAGCAG
U	6	Nonstem	A001-C-124_TCCTTTCTCCGAGGCT
U	12	Nonstem	A002-C-212_GCAGCTGAGCGACTGA
N	7	Nonstem	B004-A-204_CAGCGTGAGATCCTAC
U	8	Nonstem	A002-C-121_GATTTCTGTATGGAGC
U	12	Nonstem	A002-C-121_GATGAGGTCCACTAGA
U	12	Nonstem	A001-C-023_TCACGGGTCCGTGGTG
P	4	Nonstem	A008-E-015_GACTGATTCGAGCACC
U	6	Nonstem	A002-C-121-R0_TCGGGACTCTCCAAGA
U	12	Nonstem	A015-C-208_GTCACTCGTCTGCGCA
U	6	Nonstem	A015-C-010_CGGGTGTAGCTGAAGC
P	12	Nonstem	A018-E-020_CTCCAACTCGCGTAGC
P	8	Nonstem	A001-C-014_TAGACTGAGCACTAAA
N	7	Nonstem	B004-A-104_CTCATTAGTAACAGTA
U	12	Nonstem	A014-C-111_AACTTCTTCCGACAGC
P	10	Nonstem	A015-C-106_CTCATTAGTGCCGTTG
U	6	Nonstem	A014-C-052_AGTCATGGTTGCAAGG
P	12	Nonstem	A010-E-018_CTCTCGACACGTCATA
P	12	Nonstem	A001-C-203_GAGTCATTCAAGCCAT
P	4	Nonstem	A014-C-108_CATGAGTCAAGACGAC
P	8	Nonstem	A014-C-040_GTGCACGGTTGTACGT
P	8	Nonstem	A018-E-020_GTCAAACAGGTAGACC
P	8	Nonstem	A001-C-202_GTTTACTTCGCTAAAC
P	12	Nonstem	A018-E-020_GGGACAAAGAGTCTTC
U	6	Nonstem	A002-C-121-R0_CATTCATAGACCATAA
U	12	Nonstem	A014-C-111_GTCTCACAGCCGAATG
P	8	Nonstem	A001-C-108_CAATACGAGCCGTAAG
U	12	Nonstem	A014-C-114_GTATTTCAGGACAAGA
N	7	Nonstem	B004-A-204_AGCCACGTCTGGACCG
U	4	Nonstem	A001-C-223_ACTGATGGTAGTCTTG
N	7	Nonstem	B004-A-008_CTCTCAGAGGAGTATT
U	4	Nonstem	A014-C-052_AGACCATCACAATCTG
P	12	Nonstem	A014-C-101_CCCTCAAGTCGTTGGC
P	12	Nonstem	A015-C-106_GTAGCTATCAGCTAGT
U	12	Nonstem	A002-C-121_TTTACCAAGACCTCAT
P	8	Nonstem	A015-C-106_TCCCACAAGAGGTCGT
P	8	Nonstem	A018-E-020_GTGTCCTCAGCTAACT
P	8	Nonstem	A002-C-114_TTCTTCCAGGTGCAGT
P	4	Nonstem	A015-C-106_GTCAAACGTCCTTGTC
N	7	Nonstem	B004-A-204_AGAGCCCCAAATCGGG
N	6	Nonstem	B004-A-104_CCTCCTCTCGGTTCAA
U	6	Nonstem	A014-C-052_TAAGCACAGCCATATC
U	12	Nonstem	A002-C-212_TTGTTCATCCGTTGAA
U	4	Nonstem	A014-C-054_CTTCTCTCAAGGTACG
P	4	Nonstem	A015-C-106_TTGCCTGGTCGCACGT
P	12	Nonstem	A001-C-108_GAGCTGCGTAGCGTAG
P	14	Nonstem	A015-C-005_GTCACTCTCCTAAGTG
P	8	Nonstem	A001-C-108_GTTGTCCCATGCCGCA
N	7	Nonstem	B004-A-104_GCCATGGCACACCAGC
N	6	Nonstem	B001-A-401_GATGATCGTCATGCAT
P	12	Nonstem	A010-E-018_AGCATCATCTGGCTGG
U	6	Nonstem	A002-C-024_GTGTAACCATTACTCT
U	12	Nonstem	A014-C-111_GTTGTAGTCGCAACAT
P	8	Nonstem	A018-E-020_TATTTCGCACACAGCC
P	8	Nonstem	A015-C-203_CACATGATCGATACGT
U	12	Nonstem	A014-C-111_AATAGAGGTACAAGCG
P	8	Nonstem	A015-C-203_CCGATCTCAAAGTATG
N	7	Nonstem	B004-A-204_CATCGTCCAGCATTGT
U	4	Nonstem	A002-C-121_AGGTCATGTACCTATG
P	12	Nonstem	A008-E-008_AGCTACAAGGTTCAGG
U	12	Nonstem	A015-C-208_CAATGACTCAGCAATC
P	4	Nonstem	A015-C-202_CTGTGAATCGTAGGAG
U	4	Nonstem	A002-C-024_TATGTTCTCATCTATC
P	12	Nonstem	A018-E-020_CGGGTGTGTATTTCCT
N	6	Nonstem	B001-A-406_CGTAGTACACGGAAGT
P	12	Nonstem	A008-E-008_AATGGCTCAGCCGTTG
N	7	Nonstem	B001-A-301_AACCTGAGTACTAGCT
U	12	Nonstem	A002-C-212_TTTACGTCAGGTGTGA
N	7	Nonstem	B004-A-008_AGATGAATCTTGCAGA
U	12	Nonstem	A014-C-111_TGCCGAGCAGTGTATC
U	6	Nonstem	A001-C-023_GAAGAATGTTACAGCT
P	8	Nonstem	A001-C-108_GAGAAATGTTGTGTAC
U	4	Nonstem	A014-C-054_GTAGATCCAGTTTCGA
N	7	Nonstem	B004-A-104_ACTGATGGTACGATTC
P	12	Nonstem	A018-E-020_TCTGGCTAGTCGTCTA
P	12	Nonstem	A015-C-202_GCTTGGGTCTGTCCCA
U	12	Nonstem	A002-C-121-R0_GCTTCACGTTGGCCTG
U	12	Nonstem	A001-C-223_TAATTCCAGCGCACAA
P	6	Nonstem	A014-C-108_AAGTACCAGTTGGAAT
U	6	Nonstem	A015-C-208_CTGTACCGTGTTAACC
N	7	Nonstem	B004-A-204_ACTATTCTCTGTACAG
N	7	Nonstem	B004-A-204_TATACCTTCGTTGTTT
P	8	Nonstem	A015-C-106_AGCTTCCCAGCGCGTT
U	4	Nonstem	A001-C-124_TCACAAGAGGTGATCG
N	6	Nonstem	B001-A-301_AAGCGAGTCTGAGATC
U	4	Nonstem	A014-C-052_GTCACGGCATGTACGT
N	7	Nonstem	B004-A-204_CCGTGAGGTGAGCCAA
U	4	Nonstem	A014-C-201_GCGTGCATCCGTCACT
P	8	Nonstem	A015-C-204_CTTCAATCAAACGGCA
P	12	Nonstem	A001-C-104_GACTATGGTACCGCGT
N	6	Nonstem	B001-A-301_TACTTCATCGCTGATA
U	8	Nonstem	A002-C-121_TTGACCCAGACCAGAC
P	12	Nonstem	A015-C-106_AAAGAACTCCAGCTCT
P	8	Nonstem	A002-C-114_ACGATGTAGACTCTTG
N	7	Nonstem	B001-A-301_CCGTAGGTCTGAACGT
N	6	Nonstem	B001-A-406_CGTTCTGTCGGTCATA
P	8	Nonstem	A002-C-201_ACGCACGTCTACGGTA
P	8	Nonstem	A018-E-020_TATACCTCAGGTGACA
P	12	Nonstem	A008-E-008_TTATTGCCAACGATTC
N	6	Nonstem	B001-A-301_TCGGTCTGTCTGTCCT
P	14	Nonstem	A015-C-005_TTACGCCGTCACTCTC
U	6	Nonstem	A014-C-052_ACGGAAGGTTGCTCAA
U	6	Nonstem	A001-C-124_CTTCTCTGTAACATAG
U	8	Nonstem	A002-C-121_CATCGCTGTGTCATGT
P	8	Nonstem	A001-C-202_CGTAAGTAGTTCCAGT
U	4	Nonstem	A002-C-024_GATCCCTGTATGTCCA
U	6	Nonstem	A002-C-121_ACTTAGGCAATGCTCA
U	12	Nonstem	A002-C-212_TGACAGTCACCCTGAG
N	7	Nonstem	B004-A-104_GCTACCTAGCGATGGT
N	2	Nonstem	B001-A-301_GCTTTCGGTACGGATG
P	8	Nonstem	A015-C-204_TTTACGTCATGAATCC
U	6	Nonstem	A002-C-024_CGTAATGCACTAAACC
P	14	Nonstem	A015-C-005_CTCATCGCACATTGTG
P	4	Nonstem	A018-E-020_GATTTCTTCCTATGGA
N	7	Nonstem	B004-A-204_TCATATCTCGTAACTG
U	12	Nonstem	A002-C-121_GTTACAGTCTCGAGTA
N	7	Nonstem	B004-A-204_TGTGTGAGTCCGAAAG
P	8	Nonstem	A002-C-201_CACCAAATCCGAGGCT
N	6	Nonstem	B001-A-301_TACAACGAGGGCGAAG
U	6	Nonstem	A014-C-052_AAAGAACTCGTAACAC
U	4	Nonstem	A014-C-054_CATCCACCATCTCGTC
P	12	Nonstem	A008-E-008_GATGCTACATGGCACC
P	8	Nonstem	A001-C-202_GTGAGTTGTGCCAAGA
U	12	Nonstem	A014-C-114_CGGAATTTCCTGTTAT
P	6	Nonstem	A015-C-106_CGTAATGAGCAACTCT
P	12	Nonstem	A001-C-202_AACACACAGTTGGCTT
P	8	Nonstem	A014-C-043_TTGCTGCAGGACGCTA
P	8	Nonstem	A001-C-108_AACAACCAGCTTGTTG
U	6	Nonstem	A014-C-054_CCCTAACCAATTCTTC
P	12	Nonstem	A018-E-020_CATACTTTCAGTCATG
P	8	Nonstem	A008-E-008_GAATAGAGTACTCGAT
P	4	Nonstem	A008-E-015_TTAATCCGTCATTGCA
P	12	Nonstem	A001-C-203_CCCGGAATCAAGTCTG
U	4	Nonstem	A001-C-124_AGACACTTCTTTCTAG
N	6	Nonstem	B001-A-401_CTTCTCTAGGTTCATC
P	12	Nonstem	A015-C-203_TCATCCGAGGTTTACC
U	12	Nonstem	A015-C-008_ACGTACACAACTTCTT
U	6	Nonstem	A001-C-124_ACCAACATCCATTGGA
P	8	Nonstem	A001-C-203_AATCGACAGTTCGGTT
P	12	Nonstem	A014-C-108_TACTTGTTCTCCCATG
N	6	Nonstem	B004-A-104_TCCGGGAGTACTCCCT
N	6	Nonstem	B001-A-406_GCCAGTGGTCGAGCAA
P	8	Nonstem	A018-E-020_TACCGGGCACTTCAGA
U	6	Nonstem	A002-C-024_CCTATCGTCGCTAGCG
P	12	Nonstem	A014-C-108_CGATGGCGTTATGGTC
P	12	Nonstem	A001-C-203_GCAGCTGCACATAACC
P	4	Nonstem	A008-E-015_TGTACAGCAGTAGGAC
P	12	Nonstem	A015-C-106_TCAAGACGTCCTCCAT
U	4	Nonstem	A001-C-124_AGAAGCGTCACAAGGG
U	6	Nonstem	A001-C-223_TATCCTATCATGCATG
U	6	Nonstem	A014-C-201_TCACACCGTTCCATTT
U	12	Nonstem	A002-C-121_TAATCTCGTCGTTATG
U	6	Nonstem	A001-C-124_CACGAATCATCGGAGA
P	4	Nonstem	A015-C-202_TTCCTCTCAGCTCGGT
P	4	Nonstem	A015-C-202_CTGGCAGTCGTACACA
N	6	Nonstem	B001-A-301_AGTGACTCAGGCGAAT
P	4	Nonstem	A008-E-015_AATGGAATCGCGTTTC
N	7	Nonstem	B001-A-401_TGACAGTGTGGTAATA
P	12	Nonstem	A015-C-006_TCCGATCGTTTGAACC
U	12	Nonstem	A002-C-212_ACACCAACAGAGTGAC
P	8	Nonstem	A015-C-106_ACACGCGTCGGCTGTG
U	6	Nonstem	A014-C-114_TAGACTGGTGGTCTCG
[truncated: 3,811 more rows]

## Sheet: Fig4cd
LymphocyteDiseaseStage	ELVAR_Clusters	CellState	Cell_ids
U	3	Trgs	A014-C-201_GTTGCTCTCGAATGCT
U	9	Trgs	A014-C-114_CTATCCGCAGAGAAAG
U	9	Trgs	A014-C-114_GTCCACTGTGTAAACA
U	3	Trgs	A014-C-114_GTCGCGAGTGAGACGT
U	3	Trgs	A014-C-114_TTACGTTAGCCATATC
P	8	Trgs	A015-C-005_GGACGTCAGTGAGTTA
P	3	Trgs	A015-C-106_TGATCTTCAAGTACCT
U	9	Trgs	A001-C-023_CTCTCGAGTATCCTCC
P	9	Trgs	A008-E-015_CAGATCAAGCAACTTC
P	9	Trgs	A008-E-015_GAGATGGCACGAGGAT
P	9	Trgs	A008-E-015_TCTATCATCGCTACGG
U	2	Trgs	A014-C-201_ACTATGGCAGTAGAAT
P	10	Trgs	A002-C-010_CCGTTCAAGACCGTTT
P	10	Trgs	A002-C-010_CTCAGTCCAGCGTTTA
P	10	Trgs	A002-C-010_GCCAGGTTCAACTTTC
U	9	Trgs	A001-C-124_CAACGATTCAAACGTC
U	14	Trgs	A001-C-124_CTTAGGAAGAGAACCC
U	9	Trgs	A001-C-124_TCTCAGCCACCTGCAG
N	9	Trgs	B004-A-104_CAGGGCTGTGGACCAA
N	14	Trgs	B004-A-104_GTCTGTCAGTACTGTC
U	9	Trgs	A014-C-111_AGCGTATCACCTGATA
U	9	Trgs	A014-C-111_ATCGTAGAGAGCCTGA
U	9	Trgs	A014-C-111_ATGCCTCTCTCGGTAA
U	9	Trgs	A014-C-111_ATTGTTCTCCACGAAT
U	9	Trgs	A014-C-111_CAAAGAACAATATCCG
U	12	Trgs	A014-C-111_GCTACAATCCACGTAA
U	9	Trgs	A014-C-111_TCAGTCCCATCCTATT
P	12	Trgs	A015-C-204_ATTTACCGTGCCTTCT
P	10	Trgs	A015-C-204_CACAGGCGTGAGCGAT
P	10	Trgs	A015-C-204_CCCTTAGCAACGGCCT
P	9	Trgs	A015-C-204_CTATCTATCTGGCTGG
P	12	Trgs	A015-C-204_CTGTACCCAAAGCTCT
P	12	Trgs	A015-C-204_GAATCGTGTTTCGTAG
P	10	Trgs	A015-C-204_GCCCGAACAGTGTATC
P	9	Trgs	A015-C-204_TTACGCCCAACTAGAA
P	12	Trgs	A002-C-201_GGTAATCCAATAACCC
P	10	Trgs	A002-C-203_CCGATGGGTTCAGCTA
P	10	Trgs	A002-C-203_TACGCTCTCGTGACTA
P	10	Trgs	A002-C-203_TTTACTGTCCTCACCA
P	10	Trgs	A002-C-203_TTTCGATGTGGGATTG
N	10	Trgs	B001-A-401_GCAACCGAGTCACAGG
U	9	Trgs	A015-C-008_AACCTTTTCTCTTGCG
U	9	Trgs	A015-C-208_GTTCGCTCAACTGCTA
U	9	Trgs	A014-C-114_AAGTGAAGTACTAAGA
P	9	Trgs	A001-C-202_CTCAGAATCCATTCGC
P	9	Trgs	A001-C-202_CTGATCCGTGTCCAAT
P	9	Trgs	A001-C-108_GACACGCGTTATTCCT
P	9	Trgs	A001-C-108_TCCCACAAGAGGTTTA
P	10	Trgs	A001-C-108_TGCTCCAGTGCTCTTC
P	9	Trgs	A001-C-108_TTCTTGACATGTTCGA
P	9	Trgs	A002-C-021_CGAATTGGTGCCTTTC
P	10	Trgs	A002-C-021_CTCAATTGTGAGCTCC
P	10	Trgs	A002-C-021_GCAGTTATCTGGCTGG
U	9	Trgs	A002-C-212_AACCCAACAGCACAAG
U	9	Trgs	A002-C-212_AGCGCTGCAGTGGGTA
U	9	Trgs	A002-C-212_AGTCACATCTAACACG
U	9	Trgs	A002-C-212_AGTGCCGTCCAACCGG
U	9	Trgs	A002-C-212_ATCGATGTCCTTGGAA
U	9	Trgs	A002-C-212_ATGAGGGTCCTACTGC
U	9	Trgs	A002-C-212_CCACGAGGTCAGGCAA
U	9	Trgs	A002-C-212_CCCATTGTCTCATGGA
U	9	Trgs	A002-C-212_GGAGATGCAAATTGCC
U	9	Trgs	A002-C-212_GGGCCATGTCATCCCT
U	9	Trgs	A002-C-212_GGTCACGGTCCTGTCT
U	9	Trgs	A002-C-212_GTAGATCGTGATACCT
U	12	Trgs	A002-C-212_GTCACTCGTGAGTAGC
U	9	Trgs	A002-C-212_TAAGTCGCATGCGTGC
U	9	Trgs	A002-C-212_TCAGGTATCGGTGAAG
U	9	Trgs	A002-C-212_TCTCACGGTACCCGAC
U	10	Trgs	A002-C-212_TGATGGTAGGTTTGAA
U	9	Trgs	A002-C-212_TGTCCTGTCAGACCGC
U	9	Trgs	A002-C-212_TTCTGTACATCATCTT
U	9	Trgs	A002-C-212_TTGTTCATCGCCTATC
P	9	Trgs	A001-C-104_AGAAATGGTAGTCACT
P	10	Trgs	A001-C-104_ATCCTATTCTCCACTG
P	10	Trgs	A001-C-104_ATTCATCCAGCTGCCA
P	9	Trgs	A001-C-104_GGTGGCTTCCCTCGAT
P	10	Trgs	A001-C-104_GGTGTCGCATGACGGA
P	9	Trgs	A001-C-104_TTCATTGCACACACTA
P	8	Trgs	A015-C-005_AGACCATTCAGGGTAG
P	8	Trgs	A015-C-005_AGCCAGCTCGCAACAT
P	8	Trgs	A015-C-005_AGGCCACCAGGCACAA
P	8	Trgs	A015-C-005_AGTGCCGAGTCATGCT
P	8	Trgs	A015-C-005_ATGAGGGAGTAAATGC
P	8	Trgs	A015-C-005_CATTCTATCCATCCGT
P	8	Trgs	A015-C-005_CCCTCTCCAACGTAAA
P	8	Trgs	A015-C-005_CCTCCTCAGTGGCCTC
P	8	Trgs	A015-C-005_CGGCAGTTCGGTCGAC
P	8	Trgs	A015-C-005_CGTCCATCATGCGTGC
P	9	Trgs	A015-C-005_CTGCCATCAAGAATAC
P	9	Trgs	A015-C-005_CTGGCAGAGGTTGCCC
P	8	Trgs	A015-C-005_CTTAGGATCATTCACT
P	8	Trgs	A015-C-005_GATCCCTGTACATACC
P	8	Trgs	A015-C-005_GCCGATGGTGTTTACG
P	9	Trgs	A015-C-005_GCCTGTTCATCTTTCA
P	8	Trgs	A015-C-005_GGAGATGCACATATCG
P	8	Trgs	A015-C-005_GGCGTCATCTGTGCGG
P	8	Trgs	A015-C-005_GGGAAGTTCCTTATGT
P	8	Trgs	A015-C-005_GGTGTCGCAGCAGGAT
P	8	Trgs	A015-C-005_GTCAAACCAACACGTT
P	8	Trgs	A015-C-005_TAAGCACAGAATCTAG
P	9	Trgs	A015-C-005_TACAGGTGTAGGTGCA
P	8	Trgs	A015-C-005_TACCCACCACGAAAGC
P	9	Trgs	A015-C-005_TATTGGGTCTAGAACC
P	9	Trgs	A015-C-005_TCAGCAAGTCGTCTCT
P	9	Trgs	A015-C-005_TCGGATAGTTAGGGAC
P	9	Trgs	A015-C-005_TGTCAGAAGGGTCTTT
P	9	Trgs	A015-C-005_TTCCACGCAAGTCCCG
P	8	Trgs	A015-C-005_TTCCACGGTGTACATC
P	9	Trgs	A015-C-005_TTCTGTAGTCACTGAT
P	8	Trgs	A015-C-005_TTGACCCAGACTCATC
P	8	Trgs	A015-C-005_TTTGACTTCTGAATCG
P	10	Trgs	A015-C-106_CAGTTCCCATGACGTT
P	8	Trgs	A015-C-106_GAACGTTAGCTTTCCC
P	9	Trgs	A015-C-106_TACAGGTCAAGGATGC
P	8	Trgs	A015-C-106_TTCTAACTCAAACGAA
P	9	Trgs	A001-C-014_AGGACTTCATCGCTCT
U	9	Trgs	A001-C-023_CTGCGAGCAGACAATA
U	9	Trgs	A001-C-023_GATCCCTCAAACAGGC
P	10	Trgs	A002-C-016_AGAACCTCATCTATCT
U	9	Trgs	A014-C-054_CCAATGACACGTCTCT
U	9	Trgs	A014-C-054_CCTTCAGCAATGAACA
U	3	Trgs	A014-C-054_GGAGATGTCGGTAGGA
U	9	Trgs	A015-C-010_AGTCTCCTCGCTGATA
U	9	Trgs	A015-C-010_CACAGGCGTGGTTCTA
U	9	Trgs	A015-C-010_TGGAGGATCCCAAGTA
U	9	Trgs	A015-C-109_ATAGACCAGTAAAGCT
U	9	Trgs	A015-C-109_GACTTCCCACCCTCTA
U	9	Trgs	A002-C-121-R0_GTAAGTCAGAGTCCGA
A	10	Trgs	A001-C-007_AAGGTAATCCTCAGAA
A	10	Trgs	A001-C-007_AATGACCAGGACATCG
A	11	Trgs	A001-C-007_ACCGTTCGTGGGTCAA
A	10	Trgs	A001-C-007_AGCGTATGTATGGAAT
A	9	Trgs	A001-C-007_AGGACGAGTCAGACTT
A	10	Trgs	A001-C-007_CAGGGCTGTACGCGTC
A	10	Trgs	A001-C-007_GAATAGACATCTAGAC
A	11	Trgs	A001-C-007_GCGGAAAAGTTACGGG
A	10	Trgs	A001-C-007_TAACTTCAGAGAGAAC
P	9	Trgs	A001-C-203_AGGAATAGTGTTTGCA
P	14	Trgs	A001-C-203_AGTAGTCCAAGAAACT
U	9	Trgs	A002-C-121_AATTTCCGTTTACTGG
U	10	Trgs	A002-C-121_ACATCGATCATCTGTT
U	12	Trgs	A002-C-121_AGTACTGTCCGATGCG
U	9	Trgs	A002-C-121_ATGGTTGAGTAGGCCA
U	9	Trgs	A002-C-121_ATTTACCTCCGCACGA
U	9	Trgs	A002-C-121_CTACCCACACAGAGAC
U	9	Trgs	A002-C-121_CTATCCGGTCTTGAAC
U	9	Trgs	A002-C-121_GAATCGTTCAAACTGC
U	9	Trgs	A002-C-121_GAGACTTGTATTCCTT
U	9	Trgs	A002-C-121_GGGACCTGTGTCTTGA
U	9	Trgs	A002-C-121_GGGTCTGTCCTTTAGT
U	9	Trgs	A002-C-121_GTAGCTATCAACGCTA
U	10	Trgs	A002-C-121_TCATTTGCAAAGCACG
P	9	Trgs	A008-E-015_AGGGTGATCCTCCACA
P	14	Trgs	A008-E-015_GGTGATTCATGTAACC
P	9	Trgs	A008-E-015_GTCATCCCACAGAGCA
P	14	Trgs	A008-E-015_TAACTTCAGATCCGAG
P	14	Trgs	A008-E-015_TATGTTCCACCACATA
P	14	Trgs	A008-E-015_TCCCATGGTAATGATG
P	14	Trgs	A008-E-015_TCTCTGGGTCCGGTCA
P	9	Trgs	A008-E-015_TTGGTTTCAAGACAAT
U	9	Trgs	A014-C-052_GAGTTACGTGTGTACT
A	1	Trgs	A015-C-001_ATAGAGACACCCGTAG
A	1	Trgs	A015-C-001_ATTGGGTCATCCAATG
A	1	Trgs	A015-C-001_CAGCAATTCTGCTCTG
A	1	Trgs	A015-C-001_TCAGGTAGTTCGAAGG
A	1	Trgs	A015-C-001_TCATTGTTCCATTCAT
N	14	Trgs	B001-A-406_GGCTTGGCACCTCTAC
N	8	Trgs	B004-A-008_GCATGATGTTTACACG
P	10	Trgs	F072B_AAAGAACAGTAGCCAG
P	10	Trgs	F072B_AGCGTATTCCAGCACG
P	10	Trgs	F072B_AGGGTCCAGCACGATG
P	10	Trgs	F072B_ATGGTTGTCTGCCTCA
P	10	Trgs	F072B_CAGGCCAAGCCGATCC
P	10	Trgs	F072B_CGTGCTTAGTTGCGAG
P	10	Trgs	F072B_GAAGGGTGTCGTATTG
P	10	Trgs	F072B_GGAGAACTCGGACAAG
P	10	Trgs	F072B_GGGACCTAGATAGCAT
P	10	Trgs	F072B_GTTCCGTAGTGCGTCC
P	10	Trgs	F072B_TCAGTCCCACACCGCA
P	10	Trgs	F072B_TCTCACGTCGAGAAAT
P	10	Trgs	F072B_TGTGATGAGGAAGTCC
P	10	Trgs	F072B_TGTGTGAGTGAGACGT
P	10	Trgs	F072B_TTTCAGTAGAGGTTAT
U	9	Trgs	A014-C-201_ATGACCATCAGCCCAG
U	9	Trgs	A014-C-201_ATTTCACAGAACCCGA
U	9	Trgs	A014-C-201_CAGTGCGGTAATTGGA
U	9	Trgs	A014-C-201_CTACTATTCTCCGAAA
U	2	Trgs	A014-C-201_CTCAAGAAGCAGTAAT
U	9	Trgs	A014-C-201_CTCTGGTAGACAGCTG
U	11	Trgs	A014-C-201_CTTCAATCAGGGAATC
U	3	Trgs	A014-C-201_GCAGCTGGTCAACGCC
U	9	Trgs	A014-C-201_GGTAATCGTGGTAATA
U	9	Trgs	A014-C-201_GTCACGGGTGAACGGT
U	9	Trgs	A014-C-201_GTCGTAAAGCCATGCC
U	9	Trgs	A014-C-201_GTTAGACAGGGTACAC
U	9	Trgs	A014-C-201_TCAATCTCAGCGATTT
U	3	Trgs	A014-C-201_TCATACTGTCACCGAC
U	9	Trgs	A014-C-201_TGATGGTGTCATGCAT
U	9	Trgs	A014-C-201_TGCATCCAGACGCTCC
U	9	Trgs	A014-C-201_TGCGATAAGCTAGAGC
U	3	Trgs	A014-C-201_TGGGAGAAGCAGTAAT
U	9	Trgs	A014-C-201_TTCAATCCAACATCGT
P	9	Trgs	A002-C-010_ATCACGAGTCACAGAG
P	9	Trgs	A002-C-010_ATCCCTGCAATTGCCA
P	9	Trgs	A002-C-010_GATTCGATCCCTCGTA
P	9	Trgs	A002-C-010_TAATCTCGTTGCGTAT
P	10	Trgs	A002-C-010_TCGGGCATCATGCGGC
U	9	Trgs	A001-C-124_AAGATAGTCCTAGCCT
U	9	Trgs	A001-C-124_ATATCCTGTATGATCC
N	9	Trgs	B004-A-204_AGACCCGAGCGACAGT
N	9	Trgs	B004-A-204_AGCATCAGTGTACATC
N	9	Trgs	B004-A-204_GCCTGTTAGTACTGTC
N	9	Trgs	B004-A-204_TCATTCATCGTAGCCG
N	14	Trgs	B004-A-104_CTCTGGTTCACTTCTA
N	9	Trgs	B004-A-104_GTAGGAGCATCATGAC
U	9	Trgs	A014-C-111_CTGCAGGCACTTCTCG
U	9	Trgs	A014-C-111_TCCTCCCTCTCTCTTC
P	10	Trgs	A002-C-203_TATCAGGAGCAGGGAG
P	10	Trgs	A002-C-203_TCAGGTATCCTGTTGC
U	9	Trgs	A015-C-008_AGTACTGCAAATTGGA
U	9	Trgs	A015-C-008_CTGGTCTGTGGCACTC
U	9	Trgs	A015-C-008_GTCAAACTCGACATCA
U	9	Trgs	A015-C-008_TTTCACAGTTGACGGA
U	9	Trgs	A015-C-208_ATACCTTAGATAACAC
U	9	Trgs	A015-C-208_GGGAGTAGTAACATAG
U	9	Trgs	A015-C-208_GGGATCCAGGACACTG
U	9	Trgs	A014-C-114_AAAGGTAGTACAAACA
U	9	Trgs	A014-C-114_AAGCGTTCATCCGATA
U	9	Trgs	A014-C-114_ACCCTTGGTTCCTACC
U	9	Trgs	A014-C-114_AGACTCAGTAGCTGCC
U	9	Trgs	A014-C-114_ATCACAGTCTTAGCTT
U	9	Trgs	A014-C-114_ATCAGGTAGAGTCGAC
U	9	Trgs	A014-C-114_ATGTCTTCAGATCACT
U	9	Trgs	A014-C-114_ATTTACCAGTACAGAT
U	9	Trgs	A014-C-114_CAGCAATTCAGTGATC
U	9	Trgs	A014-C-114_CAGTGCGGTTGTAAAG
U	9	Trgs	A014-C-114_CATCAAGGTGCCCTTT
U	9	Trgs	A014-C-114_CATGCAAAGTTAGTAG
U	9	Trgs	A014-C-114_CCATCACCACTCCTTG
U	3	Trgs	A014-C-114_CCCGGAATCGGTGCAC
U	9	Trgs	A014-C-114_CCTCTCCTCTGCACCT
U	3	Trgs	A014-C-114_CGGGCATTCCACGTAA
U	2	Trgs	A014-C-114_CTCAACCGTCTCACGG
U	9	Trgs	A014-C-114_GATCCCTTCCGGACTG
U	3	Trgs	A014-C-114_GTGACGCGTTACCGTA
U	9	Trgs	A014-C-114_GTGATGTCACTCAGAT
U	9	Trgs	A014-C-114_GTTAGTGAGGAATCGC
U	9	Trgs	A014-C-114_TCAAGCACACCTGTCT
U	9	Trgs	A014-C-114_TCACACCCATGATAGA
U	9	Trgs	A014-C-114_TCCTCTTAGTCTTCGA
U	9	Trgs	A014-C-114_TCGCAGGTCGTGACTA
U	9	Trgs	A014-C-114_TGTAACGTCGCGTGAC
U	9	Trgs	A014-C-114_TTACGCCAGTAAGACT
U	9	Trgs	A014-C-114_TTTACCATCGATCCCT
U	9	Trgs	A014-C-114_TTTCCTCTCTTTGATC
P	9	Trgs	A001-C-202_GGGTGTCAGGCTCTAT
P	9	Trgs	A001-C-202_TGATGCAGTGCAACAG
P	10	Trgs	A001-C-108_AACCCAATCTACCACC
P	10	Trgs	A001-C-108_CCCTCTCGTAACAGTA
P	10	Trgs	A002-C-021_AACGTCATCCATCACC
P	10	Trgs	A002-C-021_AGGGCCTGTCTTTATC
P	9	Trgs	A002-C-021_CACACAACACGCTATA
P	10	Trgs	A002-C-021_GAGTCATGTCTTCGAA
P	10	Trgs	A002-C-021_TCATACTTCCAGTACA
P	10	Trgs	A002-C-021_TCTCTGGAGACGCTCC
P	9	Trgs	A002-C-021_TGCGATATCCGAGAAG
U	9	Trgs	A002-C-212_AAGCGTTAGGCGCTTC
U	9	Trgs	A002-C-212_ACCACAACACTTTATC
U	9	Trgs	A002-C-212_ACCGTTCGTATGGTTC
U	9	Trgs	A002-C-212_ACTGTGAAGACGTCGA
U	9	Trgs	A002-C-212_AGCATCAAGTCGGCAA
U	9	Trgs	A002-C-212_AGGCCACAGACGCTCC
U	9	Trgs	A002-C-212_ATCGGATTCTATACTC
U	9	Trgs	A002-C-212_ATTTCACTCATGCCAA
U	9	Trgs	A002-C-212_CAATCGAGTACATTGC
U	9	Trgs	A002-C-212_CACGGGTTCGCTGCGA
U	9	Trgs	A002-C-212_CAGCAATGTCAGACTT
U	9	Trgs	A002-C-212_CATAGACAGGTAAACT
U	9	Trgs	A002-C-212_CCTCAGTGTTGACTAC
U	9	Trgs	A002-C-212_CTCCCAATCCATTTAC
U	9	Trgs	A002-C-212_CTTCTCTGTCGCATCG
U	9	Trgs	A002-C-212_GAAGGGTGTCATCGGC
U	9	Trgs	A002-C-212_GGGACCTTCAGACATC
U	9	Trgs	A002-C-212_GGTCACGAGGTCACTT
U	9	Trgs	A002-C-212_GTCATCCTCCGCCTAT
U	9	Trgs	A002-C-212_GTTCTATTCCGTGACG
U	9	Trgs	A002-C-212_TACCGAACAAAGCTAA
U	9	Trgs	A002-C-212_TACCGGGCATGACACT
U	9	Trgs	A002-C-212_TATCTTGGTTAGTCGT
U	9	Trgs	A002-C-212_TCCTAATCATTGGGAG
U	9	Trgs	A002-C-212_TCCTTTCAGTCATCCA
U	9	Trgs	A002-C-212_TGAGCGCCAACCGCCA
U	9	Trgs	A002-C-212_TTTCCTCGTTCTATCT
P	9	Trgs	A014-C-108_ACAGCCGTCGACCTAA
P	9	Trgs	A014-C-108_AGACTCAGTCTACTGA
P	9	Trgs	A014-C-108_CATTGTTTCTCGTTTA
P	9	Trgs	A014-C-108_CCCTAACAGAGGGTCT
P	9	Trgs	A014-C-108_CCTCAACGTGAGACCA
P	9	Trgs	A014-C-108_GAAACCTCATCGAACT
P	9	Trgs	A014-C-108_TCTGTCGAGTCTGGTT
P	9	Trgs	A014-C-108_TGTTCATGTTAGGAGC
P	9	Trgs	A014-C-108_TTGAACGAGAAGCGAA
P	9	Trgs	A014-C-108_TTTACCATCTTTCCGG
P	9	Trgs	A001-C-104_GCAGGCTGTAGTTAGA
P	10	Trgs	A001-C-104_GGTTCTCCACATTACG
P	9	Trgs	A001-C-104_TGCAGTACATCGGCCA
P	9	Trgs	A015-C-005_AATCGACGTCGAAGCA
P	8	Trgs	A015-C-005_AGCGATTTCTGATGGT
P	9	Trgs	A015-C-005_AGGAATAAGCCGGATA
P	8	Trgs	A015-C-005_ATGGTTGAGCTTCATG
P	8	Trgs	A015-C-005_CAAGGGAGTGCGGCTT
P	9	Trgs	A015-C-005_CACAACACAACCCTCT
P	8	Trgs	A015-C-005_CGCATAAGTTCATCGA
P	9	Trgs	A015-C-005_CTTGATTTCCTCTGCA
P	8	Trgs	A015-C-005_TCATGTTAGAACGCGT
P	9	Trgs	A015-C-106_ATAGAGAGTCGATTTG
P	9	Trgs	A015-C-106_ATGGGAGGTGACGCCT
P	9	Trgs	A015-C-106_CCCAACTTCTCATAGG
P	10	Trgs	A015-C-106_CTCATGCAGAGGTCGT
P	9	Trgs	A015-C-106_TCCGTGTGTGATTAGA
P	9	Trgs	A015-C-202_ACTGTGATCCCTTCCC
P	9	Trgs	A015-C-202_AGATGCTAGTTGAAAC
P	9	Trgs	A015-C-202_ATTACCTCACCCTAGG
P	9	Trgs	A015-C-202_CACGAATTCCTATGGA
P	3	Trgs	A015-C-202_CTTTCGGGTCACCCTT
P	9	Trgs	A015-C-202_GAGAGGTCATGACTTG
P	3	Trgs	A015-C-202_GATGGAGAGTCCCGAC
P	2	Trgs	A015-C-202_TCTATCAGTACATTGC
P	9	Trgs	A015-C-202_TCTCTGGCAGGAGACT
P	9	Trgs	A015-C-202_TCTTTGACAGTTCTAG
P	9	Trgs	A015-C-202_TTCACGCAGGACGGAG
P	9	Trgs	A015-C-202_TTCTAACCAACCGGAA
P	9	Trgs	A015-C-202_TTGGTTTGTGGTAACG
P	10	Trgs	A002-C-016_GACTCAATCTCGGCTT
U	2	Trgs	A002-C-024_AGATCCAGTAATGTGA
U	9	Trgs	A002-C-024_AGTGATCTCCAATCCC
U	9	Trgs	A002-C-024_ATGGGTTGTATCGCTA
U	9	Trgs	A002-C-024_ATTGTTCAGCGCATCC
U	9	Trgs	A002-C-024_ATTTCACTCATCTCTA
U	9	Trgs	A002-C-024_CAAGGGATCGCTTAAG
U	9	Trgs	A002-C-024_CAGAGCCAGGCAATGC
U	9	Trgs	A002-C-024_CCGGACAGTTAGGCTT
U	9	Trgs	A002-C-024_CCTCATGAGACCAACG
U	9	Trgs	A002-C-024_CTGATCCTCGCTCATC
U	9	Trgs	A002-C-024_CTGTCGTGTGAGCCAA
U	9	Trgs	A002-C-024_GATTTCTTCCGTTGAA
U	8	Trgs	A002-C-024_GGGATGATCAGCAGAG
U	9	Trgs	A002-C-024_GGTGATTGTGAAAGTT
U	9	Trgs	A002-C-024_GGTTAACTCCGTCAAA
U	9	Trgs	A002-C-024_GTCGAATAGGTTAAAC
U	9	Trgs	A002-C-024_TCTAACTAGATACTGA
U	9	Trgs	A002-C-024_TGGGAAGTCTTGGCTC
U	9	Trgs	A002-C-024_TGGGTTACATCAGCGC
U	9	Trgs	A014-C-054_AATCGACAGTTCCATG
U	9	Trgs	A014-C-054_ACACAGTAGCAGTAAT
U	9	Trgs	A014-C-054_ACGGAAGCAGGAAGTC
U	3	Trgs	A014-C-054_AGAGCCCTCATGCCCT
U	9	Trgs	A014-C-054_AGGGCTCCAGAGCCCT
U	9	Trgs	A014-C-054_ATCACAGTCACTTCTA
U	9	Trgs	A014-C-054_ATCATTCGTTCGGACC
U	9	Trgs	A014-C-054_CAACCAATCTATTTCG
U	9	Trgs	A014-C-054_CAAGACTGTGTAAATG
U	3	Trgs	A014-C-054_CACACAAAGTATTAGG
U	9	Trgs	A014-C-054_CATGCGGAGCGGGTTA
U	9	Trgs	A014-C-054_CATGCGGGTTTGTTGG
U	3	Trgs	A014-C-054_CGCCATTAGTTCCGTA
U	9	Trgs	A014-C-054_CTTGATTGTACGAGCA
U	9	Trgs	A014-C-054_GAACACTGTTCAGGTT
U	9	Trgs	A014-C-054_GATGCTAGTTGTTGAC
U	9	Trgs	A014-C-054_GTAGGAGTCGACGATT
U	3	Trgs	A014-C-054_TCACATTTCCGAGTGC
U	9	Trgs	A014-C-054_TCATGCCTCAAGCGTT
U	9	Trgs	A014-C-054_TCCCAGTGTAATGTGA
U	9	Trgs	A014-C-054_TCTCAGCAGATGCCGA
U	9	Trgs	A014-C-054_TGGCGTGCATGACGGA
U	9	Trgs	A014-C-054_TGTGCGGCATTCGATG
U	9	Trgs	A015-C-010_AACGTCATCATGCCCT
U	9	Trgs	A015-C-010_TAAGTCGAGGTAAGAG
U	9	Trgs	A015-C-010_TTCTTCCCAAGGCCTC
N	9	Trgs	B004-A-004_TCATCATAGATAGTCA
U	9	Trgs	A002-C-121-R0_AAGATAGGTAACGCGA
U	9	Trgs	A002-C-121-R0_ACGATGTCAGTCACGC
U	9	Trgs	A002-C-121-R0_AGTAGCTAGATGGTCG
U	9	Trgs	A002-C-121-R0_ATGCGATTCGTTCGCT
U	9	Trgs	A002-C-121-R0_CCGGTAGGTGAGATCG
U	9	Trgs	A002-C-121-R0_CGAGGAACACTCCCTA
U	9	Trgs	A002-C-121-R0_CTACCTGCAACATACC
U	9	Trgs	A002-C-121-R0_GTCATCCGTTTCGGCG
U	9	Trgs	A002-C-121-R0_GTGCGTGCACAATGTC
U	9	Trgs	A002-C-121-R0_TCAGGGCGTAACCCGC
U	9	Trgs	A002-C-121-R0_TCATATCAGCCTCATA
U	9	Trgs	A002-C-121-R0_TCGAAGTTCGAACCTA
U	9	Trgs	A002-C-121-R0_TTGCATTTCTCATTAC
U	9	Trgs	A002-C-121-R0_TTTATGCTCTCCCATG
A	9	Trgs	A001-C-007_AACAGGGGTCCCTGAG
A	9	Trgs	A001-C-007_ACTGTCCCATCAGCAT
A	11	Trgs	A001-C-007_CATCAAGCAATTTCCT
U	9	Trgs	A002-C-121_CATCCGTCATGCGGTC
U	9	Trgs	A002-C-121_TCCACGTCAGGAAGTC
P	9	Trgs	A008-E-015_AAGCGTTTCCACGTCT
P	9	Trgs	A008-E-015_AGCATCATCAGTGTGT
P	9	Trgs	A008-E-015_AGCGCTGAGTGGTCAG
P	9	Trgs	A008-E-015_AGTCATGTCAGCCTCT
P	9	Trgs	A008-E-015_ATCCACCGTCGCCACA
P	9	Trgs	A008-E-015_CAGCGTGGTGCGAACA
P	9	Trgs	A008-E-015_CTTGATTCACGCAGTC
P	9	Trgs	A008-E-015_GAACTGTAGTTCCGTA
P	9	Trgs	A008-E-015_GACGTTATCATGGAGG
P	9	Trgs	A008-E-015_GACTATGGTGTGATGG
P	9	Trgs	A008-E-015_GATCACACATGGATCT
P	14	Trgs	A008-E-015_GTGACGCTCTCTGCTG
P	9	Trgs	A008-E-015_GTTACAGGTACTGACT
P	9	Trgs	A008-E-015_GTTGCGGTCTTCTCAA
P	9	Trgs	A008-E-015_TAATTCCGTGCGTTTA
P	9	Trgs	A008-E-015_TACATTCAGACTGGGT
P	9	Trgs	A008-E-015_TCATGGAAGACCATAA
P	9	Trgs	A008-E-015_TCTATACTCAAACGAA
P	9	Trgs	A008-E-015_TGCTTGCTCAACTGGT
P	9	Trgs	A008-E-015_TGGATGTCAACACAGG
P	9	Trgs	A008-E-015_TGGATGTGTCCGGATC
P	9	Trgs	A008-E-015_TTCTTGAGTAGTCGTT
U	9	Trgs	A014-C-052_AACGAAACAAATTGGA
U	2	Trgs	A014-C-052_ACCCAAAGTTAGGCCC
U	2	Trgs	A014-C-052_ACGGAAGTCCTTGACC
U	9	Trgs	A014-C-052_ACTACGAGTACGGATG
U	9	Trgs	A014-C-052_AGTGTTGCATAGAATG
U	3	Trgs	A014-C-052_AGTTCCCGTCTTGAGT
U	9	Trgs	A014-C-052_AGTTCGACAGTGACCC
U	9	Trgs	A014-C-052_ATTCACTCAGAGTAAT
U	9	Trgs	A014-C-052_ATTCAGGCAACGTAAA
U	9	Trgs	A014-C-052_CACCAAAGTTACCTTT
U	9	Trgs	A014-C-052_CAGCACGCAATTTCTC
U	3	Trgs	A014-C-052_CCATAAGCATCTTTCA
U	3	Trgs	A014-C-052_CCCTCTCAGGAAAGGT
U	9	Trgs	A014-C-052_CGTGATAGTCAAAGAT
U	9	Trgs	A014-C-052_CGTGATAGTCGTTTCC
U	3	Trgs	A014-C-052_GAACGTTCAAATGAGT
U	9	Trgs	A014-C-052_GCCGATGCAGCGAACA
U	3	Trgs	A014-C-052_GGAACCCGTTACTCAG
U	9	Trgs	A014-C-052_GGTCTGGTCTATCCAT
U	9	Trgs	A014-C-052_GTCTAGATCACTGGTA
U	3	Trgs	A014-C-052_TCCAGAATCTATTCGT
U	2	Trgs	A014-C-052_TCCATCGTCATATGGC
U	9	Trgs	A014-C-052_TCGTAGAAGCATTTGC
U	9	Trgs	A014-C-052_TCGTCCAAGGCACTCC
U	9	Trgs	A014-C-052_TGAGACTAGGTCACCC
U	9	Trgs	A014-C-052_TGGAACTTCGACGCTG
U	9	Trgs	A014-C-052_TGTTCATGTAACTGCT
U	9	Trgs	A014-C-052_TTTAGTCCACCCAACG
A	1	Trgs	A015-C-001_AAAGGGCAGTATGTAG
A	1	Trgs	A015-C-001_AATAGAGTCCCTCGTA
A	1	Trgs	A015-C-001_AATGGCTGTTGGAGGT
A	1	Trgs	A015-C-001_CAGCAGCAGTCACGAG
A	1	Trgs	A015-C-001_CCCTCAAAGTACCATC
A	1	Trgs	A015-C-001_CGTGATAAGCTGTCCG
A	1	Trgs	A015-C-001_CTGCGAGCAGTGCCTG
A	1	Trgs	A015-C-001_GAGACTTCAAAGACTA
A	1	Trgs	A015-C-001_GGAATCTTCCCTCGTA
A	1	Trgs	A015-C-001_GGTCTGGTCGGTCAGC
A	1	Trgs	A015-C-001_TACCGAAGTAAGGCTG
A	1	Trgs	A015-C-001_TATCCTAGTTCCAGGC
A	1	Trgs	A015-C-001_TCCTAATGTGTTACAC
A	1	Trgs	A015-C-001_TCTAACTTCCATACAG
A	1	Trgs	A015-C-001_TTACCGCGTCTTGCTC
A	1	Trgs	A015-C-001_TTACGTTTCTCGTCAC
N	9	Trgs	B004-A-008_TAACTTCTCTGCGATA
N	9	Trgs	B004-A-008_TGGGCGTAGCGTGAAC
P	10	Trgs	F072B_CATCGCTAGTCTAACC
P	10	Trgs	F072B_CCTTCAGGTCGCAGTC
P	10	Trgs	F072B_CTAACCCAGATCCCAT
P	10	Trgs	F072B_TTGACCCCATGTCTAG
U	7	NonTregs	A014-C-201_TACAGGTAGATTAGTG
U	7	NonTregs	A014-C-201_TCATGGATCCCACAGG
P	7	NonTregs	A002-C-010_ACTTTCAGTCGCACGT
P	10	NonTregs	A002-C-010_AGTCACATCTGGAGAG
P	10	NonTregs	A002-C-010_CGTGATAAGATTGGGC
P	7	NonTregs	A002-C-010_GCCAACGAGAACGCGT
P	1	NonTregs	A002-C-010_TTGAGTGAGGAAACGA
U	10	NonTregs	A001-C-124_AAGACAAAGGCCACTC
U	7	NonTregs	A001-C-124_AATGGCTCAGTAGGAC
U	7	NonTregs	A001-C-124_ACTATTCTCTCACCCA
U	7	NonTregs	A001-C-124_AGACAGGCAGTTTCGA
U	7	NonTregs	A001-C-124_AGATGCTGTGTGTCGC
U	7	NonTregs	A001-C-124_AGTAGTCTCGCTCTAC
U	7	NonTregs	A001-C-124_ATGGTTGGTTAACCTG
U	7	NonTregs	A001-C-124_CAGGTATGTTTATGCG
U	7	NonTregs	A001-C-124_CATTTCAAGACCATGG
U	7	NonTregs	A001-C-124_CCTAAGAAGAGCTGCA
U	7	NonTregs	A001-C-124_CGTGCTTCACGTAGAG
U	7	NonTregs	A001-C-124_CTCAAGACACTAGGCC
U	7	NonTregs	A001-C-124_CTCCCAAGTAGGACTG
U	7	NonTregs	A001-C-124_GGACGTCCAATCTCTT
U	7	NonTregs	A001-C-124_TCCTTCTTCAGTGTCA
U	7	NonTregs	A001-C-124_TCTGGCTTCGACATAC
U	7	NonTregs	A001-C-124_TGATTTCTCCGAGATT
U	7	NonTregs	A001-C-124_TGCACGGAGCCTCACG
N	7	NonTregs	B004-A-204_AACCTGATCGTGCGAC
N	7	NonTregs	B004-A-204_ACTCTCGTCGACATTG
N	7	NonTregs	B004-A-204_AGAGCCCGTTGGAGGT
N	7	NonTregs	B004-A-204_AGATGCTTCACCGGGT
N	7	NonTregs	B004-A-204_ATCACAGTCTCGAGTA
N	7	NonTregs	B004-A-204_ATCCCTGGTGGAGAAA
N	7	NonTregs	B004-A-204_ATCGGATAGTGGAATT
N	7	NonTregs	B004-A-204_CCGGACACAGCGCTTG
N	7	NonTregs	B004-A-204_CTACAGAAGGCGTCCT
N	7	NonTregs	B004-A-204_CTACAGAAGGTCCAGA
N	7	NonTregs	B004-A-204_CTCCCTCGTGGCCTCA
N	7	NonTregs	B004-A-204_CTGCTCACACAGTCCG
N	7	NonTregs	B004-A-204_CTGTGGGGTACAGCGA
N	7	NonTregs	B004-A-204_GATGACTGTAAGGCTG
N	7	NonTregs	B004-A-204_GGAATCTTCGCAGTGC
N	7	NonTregs	B004-A-204_GGGAAGTCAATGGGTG
N	7	NonTregs	B004-A-204_TATTGCTGTTTGAAAG
N	7	NonTregs	B004-A-204_TCAATTCGTAGCCCTG
N	7	NonTregs	B004-A-204_TCAGTCCCATCCGAGC
N	7	NonTregs	B004-A-204_TCCGAAATCTATTGTC
N	7	NonTregs	B004-A-204_TCGGGACCAGTGTGCC
N	7	NonTregs	B004-A-204_TGGGAGAAGCACTCAT
P	7	NonTregs	A015-C-204_CGTGATAGTAGTACGG
P	10	NonTregs	A002-C-203_GCGATCGTCCCATTCG
P	10	NonTregs	A002-C-203_GTGCTTCAGACGGATC
P	10	NonTregs	A002-C-203_TGGTACAGTTGTTGAC
N	10	NonTregs	B001-A-301_AACCTTTTCACTACGA
N	10	NonTregs	B001-A-301_GATCGTACACAGCTTA
N	7	NonTregs	B001-A-301_GGGTTTAGTTGTCATG
N	10	NonTregs	B001-A-401_CTCCATGAGTAGGAAG
N	10	NonTregs	B001-A-401_GCCGTGATCCGTCACT
N	10	NonTregs	B001-A-401_GCTTGGGGTGATGGCA
N	7	NonTregs	B001-A-401_TACACCCGTTCAGCTA
U	10	NonTregs	A015-C-008_ACTTTGTCAAACTAAG
U	7	NonTregs	A015-C-208_CCTAACCTCGAGAAAT
U	7	NonTregs	A015-C-208_TCCATGCCACACCTGG
U	7	NonTregs	A015-C-208_TCCTGCAAGCTCCACG
U	7	NonTregs	A014-C-114_AGATGCTGTGGCCCAT
P	10	NonTregs	A001-C-108_CAGATTGGTATCACCA
P	7	NonTregs	A002-C-021_AAAGTGATCGCGCTGA
P	10	NonTregs	A002-C-021_AACCTGAAGATTAGAC
P	7	NonTregs	A002-C-021_ACAGCCGCAACGTTAC
P	7	NonTregs	A002-C-021_ACTATTCTCGAGGCAA
P	10	NonTregs	A002-C-021_ACTTATCGTCTGATAC
P	7	NonTregs	A002-C-021_AGCTACAAGTAGGGTC
P	7	NonTregs	A002-C-021_AGCTTCCAGGGAGGCA
P	7	NonTregs	A002-C-021_AGTTAGCAGGCGCTCT
P	10	NonTregs	A002-C-021_CAGATCAAGGGAACAA
P	7	NonTregs	A002-C-021_CAGCACGTCCTCAGAA
P	7	NonTregs	A002-C-021_CATACAGCAGCACACC
P	7	NonTregs	A002-C-021_CCACCATAGCGACTTT
P	7	NonTregs	A002-C-021_CCCTCTCGTTTCCAAG
P	7	NonTregs	A002-C-021_CCTCTAGCAGGCACAA
P	7	NonTregs	A002-C-021_CGCATAACATCCGATA
P	7	NonTregs	A002-C-021_CGTTCTGAGTCATACC
P	10	NonTregs	A002-C-021_CTCATCGTCTAGAGCT
P	7	NonTregs	A002-C-021_GAAGGACTCATTTGCT
P	7	NonTregs	A002-C-021_GACTATGCAATAACGA
P	7	NonTregs	A002-C-021_GAGACTTGTAACGCGA
P	7	NonTregs	A002-C-021_GAGATGGAGGTTCTAC
P	7	NonTregs	A002-C-021_GATGACTTCGCATAGT
P	7	NonTregs	A002-C-021_GCTACCTCATATCTCT
P	7	NonTregs	A002-C-021_GGTTAACAGAGGTCAC
P	10	NonTregs	A002-C-021_GGTTGTATCCAACCAA
P	7	NonTregs	A002-C-021_TAATCTCTCCGACGGT
P	1	NonTregs	A002-C-021_TACCGAAAGAGCATAT
P	7	NonTregs	A002-C-021_TACCTCGCAAATGCGG
P	7	NonTregs	A002-C-021_TCATACTAGCCATCCG
P	7	NonTregs	A002-C-021_TCGAACAGTAGACGGT
P	7	NonTregs	A002-C-021_TCGATTTAGGGCCTCT
P	7	NonTregs	A002-C-021_TTTACCATCAAAGACA
U	7	NonTregs	A002-C-212_ACGTACAAGTATGACA
U	10	NonTregs	A002-C-212_ACTATTCCAGGATTCT
U	10	NonTregs	A002-C-212_CACTGAACACATATCG
U	7	NonTregs	A002-C-212_CATCCGTGTGAGATCG
U	10	NonTregs	A002-C-212_GCCATGGGTTGGAGGT
U	7	NonTregs	A002-C-212_GCTGAATCAGTCTACA
U	10	NonTregs	A002-C-212_TACTTCAGTTGTCCCT
U	7	NonTregs	A002-C-212_TCTATACTCTTACCAT
U	7	NonTregs	A002-C-212_TTCGGTCGTGAGTAGC
P	1	NonTregs	A014-C-108_CTGCAGGTCTTGTGCC
P	10	NonTregs	A001-C-104_GACTGATGTTGAAGTA
P	10	NonTregs	A015-C-005_ATCGCCTCAAGAATAC
P	7	NonTregs	A015-C-106_AATTCCTAGCCGAATG
P	10	NonTregs	A015-C-106_GAAGCCCAGTCTGCAT
P	7	NonTregs	A015-C-202_CTCACTGTCTTCCCAG
P	7	NonTregs	A015-C-202_GAGTCATCAGCTTTGA
P	7	NonTregs	A015-C-202_GATTCTTAGTGGTTCT
P	1	NonTregs	A015-C-202_TAGGAGGGTGGAACAC
U	7	NonTregs	A002-C-024_AAAGAACTCTTAGCCC
U	7	NonTregs	A002-C-024_ACAGCCGTCGATTGGT
U	7	NonTregs	A002-C-024_ACAGGGACACCAGCCA
U	7	NonTregs	A002-C-024_ACTTAGGGTATTCTCT
U	7	NonTregs	A002-C-024_AGACTCATCACTGGTA
U	7	NonTregs	A002-C-024_ATCCTATGTGAGTAGC
U	7	NonTregs	A002-C-024_ATGGAGGCACCCTGAG
U	7	NonTregs	A002-C-024_CAACCAAAGGTTCTAC
U	7	NonTregs	A002-C-024_CAACCAAAGTAGAATC
U	7	NonTregs	A002-C-024_CAATTTCTCCCAGGCA
U	7	NonTregs	A002-C-024_CACAACATCTCTATAC
U	7	NonTregs	A002-C-024_CACATGATCCTAGCCT
U	7	NonTregs	A002-C-024_CACGTTCGTCCAATCA
U	7	NonTregs	A002-C-024_CATACCCAGATCGCCC
U	7	NonTregs	A002-C-024_CATGGTAGTAGTCTGT
U	7	NonTregs	A002-C-024_CCATAAGTCGGTGCAC
U	7	NonTregs	A002-C-024_CTCAACCCACTTCATT
U	7	NonTregs	A002-C-024_CTGGCAGCATGGGCAA
U	7	NonTregs	A002-C-024_CTTCTCTGTGGTAATA
U	7	NonTregs	A002-C-024_GAAACCTAGTTGCCTA
U	7	NonTregs	A002-C-024_GAGGCAATCGTCAGAT
U	7	NonTregs	A002-C-024_GCCAGCATCGCCTATC
U	7	NonTregs	A002-C-024_GGGTTTAGTTCAACGT
U	7	NonTregs	A002-C-024_GTATTTCAGCAGATAT
U	7	NonTregs	A002-C-024_TCCTCTTAGAAACCAT
U	7	NonTregs	A002-C-024_TCGTGGGGTAATACCC
U	7	NonTregs	A002-C-024_TCTAACTTCATTTGCT
U	7	NonTregs	A002-C-024_TCTACATAGTGATTCC
U	7	NonTregs	A002-C-024_TGCTTGCTCACCCTTG
U	7	NonTregs	A002-C-024_TGGAGAGGTACTAACC
U	7	NonTregs	A002-C-024_TGTTCCGAGGCTTCCG
U	7	NonTregs	A002-C-024_TTCCTTCTCGCTCATC
U	7	NonTregs	A002-C-024_TTGTTTGGTGGCTTAT
U	7	NonTregs	A014-C-054_ACAACCAAGAATCGAT
U	7	NonTregs	A014-C-054_AGAAATGCAGTAACGG
U	7	NonTregs	A014-C-054_AGATGAAAGAAAGTCT
U	10	NonTregs	A014-C-054_ATAGAGATCACATTGG
U	1	NonTregs	A014-C-054_CATGCCTGTTCCGCGA
U	7	NonTregs	A014-C-054_CTCACTGAGCCTCAGC
U	7	NonTregs	A014-C-054_CTGTACCTCGTTCTGC
U	7	NonTregs	A014-C-054_GACAGCCAGACGCAGT
U	7	NonTregs	A014-C-054_GCCGATGCACCCATAA
U	7	NonTregs	A014-C-054_TCATTGTTCCAACACA
U	7	NonTregs	A014-C-054_TCGACGGCAATCAAGA
U	7	NonTregs	A014-C-054_TCGGGCATCAAGGCTT
U	7	NonTregs	A015-C-010_ACCTACCGTACGTTCA
N	7	NonTregs	B004-A-004_TCATGCCAGCTGTCCG
U	7	NonTregs	A002-C-121-R0_CAATTTCTCCACGTAA
U	7	NonTregs	A002-C-121-R0_CGTTCTGTCCCTGTTG
U	7	NonTregs	A002-C-121-R0_TCAATTCTCTAAACGC
U	7	NonTregs	A002-C-121-R0_TCAGCCTGTAATTGGA
U	7	NonTregs	A002-C-121-R0_TCCATGCTCTCAATCT
U	7	NonTregs	A002-C-121-R0_TCCCATGAGGTGAGCT
P	7	NonTregs	A001-C-203_GAGTGTTCACGTACTA
P	10	NonTregs	A001-C-203_GGATGTTTCCCGTGTT
U	10	NonTregs	A002-C-121_AGACCATTCAACCGAT
U	7	NonTregs	A002-C-121_CCAATTTCATCCTATT
U	7	NonTregs	A002-C-121_CTAACTTCAAGACCGA
P	7	NonTregs	A008-E-015_ACCCTTGTCTTCTAAC
P	10	NonTregs	A008-E-015_ACGGGTCTCAACCTCC
P	7	NonTregs	A008-E-015_ACTGATGCAACAAGAT
P	10	NonTregs	A008-E-015_ACTTATCTCGGCTTGG
P	10	NonTregs	A008-E-015_AGAACCTCACATCATG
P	7	NonTregs	A008-E-015_ATCCCTGGTAGATTGA
P	7	NonTregs	A008-E-015_ATTACTCCACATAGCT
P	10	NonTregs	A008-E-015_ATTCCTAGTACCTTCC
P	10	NonTregs	A008-E-015_CAAGCTATCTTCGATT
P	7	NonTregs	A008-E-015_CATCGGGCATGTGACT
P	7	NonTregs	A008-E-015_CGATGGCTCGATTGGT
P	10	NonTregs	A008-E-015_CGGAATTAGTGGCGAT
P	7	NonTregs	A008-E-015_CTCCCAAGTCTGTAAC
P	7	NonTregs	A008-E-015_GACCGTGAGTGCCGAA
P	10	NonTregs	A008-E-015_GATCACAAGTCACTCA
P	10	NonTregs	A008-E-015_GATTCGATCGACACTA
P	7	NonTregs	A008-E-015_GCAGTTAGTTGCTCCT
P	7	NonTregs	A008-E-015_GGCTTGGGTGGAACAC
P	7	NonTregs	A008-E-015_GGTGTCGTCGAGGCAA
P	7	NonTregs	A008-E-015_GTAATCGTCAGTGTGT
P	10	NonTregs	A008-E-015_TAACTTCGTGGATGAC
P	7	NonTregs	A008-E-015_TCACACCCAAGGGTCA
P	7	NonTregs	A008-E-015_TCCTTCTGTCGTATTG
P	7	NonTregs	A008-E-015_TCGGTCTCAGGCGAAT
P	7	NonTregs	A008-E-015_TCTTCCTAGCCAAGTG
P	10	NonTregs	A008-E-015_TGCACGGTCGACATAC
P	7	NonTregs	A008-E-015_TTACGCCAGCTGTACT
P	10	NonTregs	A008-E-015_TTATTGCGTCTTGCGG
P	7	NonTregs	A008-E-015_TTCATGTCAAACACCT
U	7	NonTregs	A014-C-052_AACCAACGTTCCAAAC
U	7	NonTregs	A014-C-052_AACCTTTGTGGTCAAG
U	7	NonTregs	A014-C-052_AACGTCAGTGCATGTT
U	7	NonTregs	A014-C-052_AAGCGAGTCCGCATAA
U	7	NonTregs	A014-C-052_ACCCAAAGTAGTAAGT
U	7	NonTregs	A014-C-052_ATCGTGAGTCTATGAC
U	7	NonTregs	A014-C-052_CACGTGGTCCCGTTCA
U	7	NonTregs	A014-C-052_CATTCTAAGTCACACT
U	7	NonTregs	A014-C-052_CCCGGAACATTGTAGC
U	7	NonTregs	A014-C-052_CGAAGGATCTCTCGCA
U	7	NonTregs	A014-C-052_CGATGGCTCAAAGAAC
U	7	NonTregs	A014-C-052_CTAACCCTCCACCCTA
U	7	NonTregs	A014-C-052_GAAGCGAGTACGGGAT
U	7	NonTregs	A014-C-052_GACTCTCCATCCAATG
U	7	NonTregs	A014-C-052_GGTAGAGGTCCAGCCA
U	7	NonTregs	A014-C-052_GTAGAGGCAATTGCAC
U	7	NonTregs	A014-C-052_GTCACTCCAGGTGAGT
U	7	NonTregs	A014-C-052_GTTTGGACACGTACAT
U	7	NonTregs	A014-C-052_TAAGCACTCCGTAGGC
U	7	NonTregs	A014-C-052_TCAGCAACAATAACGA
U	7	NonTregs	A014-C-052_TCAGGTAAGAGCAAGA
U	7	NonTregs	A014-C-052_TCATGGAAGAGAGAAC
U	7	NonTregs	A014-C-052_TCATTCAAGTTAACAG
U	7	NonTregs	A014-C-052_TCCTAATCAACTCGAT
U	7	NonTregs	A014-C-052_TGCACGGGTGAGCCAA
U	7	NonTregs	A014-C-052_TGGATGTGTTATTCTC
U	7	NonTregs	A014-C-052_TTGAACGTCGACATTG
N	10	NonTregs	B001-A-406_GACACGCAGAGGTCAC
N	7	NonTregs	B001-A-406_TATCAGGGTTGCCGCA
N	7	NonTregs	B004-A-008_AGACACTCACAGAGAC
N	7	NonTregs	B004-A-008_AGGGCCTGTTCAAAGA
N	7	NonTregs	B004-A-008_ATAGACCAGTAAAGCT
N	7	NonTregs	B004-A-008_ATTTCTGAGCGTGAAC
N	7	NonTregs	B004-A-008_CGGTCAGTCTAGAACC
N	7	NonTregs	B004-A-008_CTGTGGGCACCGAATT
N	1	NonTregs	B004-A-008_CTTGATTGTATGTGTC
N	7	NonTregs	B004-A-008_GATTCGACACCAGTTA
N	7	NonTregs	B004-A-008_GATTCTTGTCGCCACA
N	7	NonTregs	B004-A-008_GCGGATCCACGCGTGT
N	7	NonTregs	B004-A-008_GGCGTCACAATGCAAA
N	7	NonTregs	B004-A-008_GGGCTACGTACGGGAT
N	7	NonTregs	B004-A-008_TAATTCCCATCGAGCC
N	7	NonTregs	B004-A-008_TGACAGTTCACCATAG
N	7	NonTregs	B004-A-008_TGGTGATAGCAGGTCA
U	5	NonTregs	A014-C-201_AAACGAATCTTCTGGC
U	5	NonTregs	A014-C-201_AAATGGACATCGGAGA
U	5	NonTregs	A014-C-201_AACAAAGCATACCATG
U	3	NonTregs	A014-C-201_AACAACCAGGTAGCCA
U	5	NonTregs	A014-C-201_AACACACGTTGCCATA
U	3	NonTregs	A014-C-201_AACACACTCCTACCAC
U	2	NonTregs	A014-C-201_AACAGGGAGAATAGTC
U	3	NonTregs	A014-C-201_AACCATGGTAACGGTG
U	3	NonTregs	A014-C-201_AACCCAAAGCTAAATG
U	3	NonTregs	A014-C-201_AATTCCTTCGTTGTAG
U	5	NonTregs	A014-C-201_ACACAGTTCACACCGG
U	5	NonTregs	A014-C-201_ACACAGTTCTATCCAT
U	3	NonTregs	A014-C-201_ACATCCCAGCCTTCTC
U	10	NonTregs	A014-C-201_ACATCGACACTAGGTT
U	5	NonTregs	A014-C-201_ACATCGATCATGCCAA
U	12	NonTregs	A014-C-201_ACCACAAGTGCCGAAA
U	5	NonTregs	A014-C-201_ACCTGAATCATTTACC
U	5	NonTregs	A014-C-201_ACGGGTCTCATTGTGG
U	3	NonTregs	A014-C-201_ACGTTCCCATTACTCT
U	5	NonTregs	A014-C-201_ACTCTCGGTTGTCATG
U	3	NonTregs	A014-C-201_AGACAGGTCGACCACG
U	3	NonTregs	A014-C-201_AGATAGAAGAAGAGCA
U	5	NonTregs	A014-C-201_AGATCGTCAGAATCGG
U	11	NonTregs	A014-C-201_AGCCAATTCTCGTCGT
U	5	NonTregs	A014-C-201_AGCCAGCGTCGACTTA
U	3	NonTregs	A014-C-201_AGCTCAAGTGCAGATG
U	5	NonTregs	A014-C-201_AGCTTCCAGTGCTCGC
U	3	NonTregs	A014-C-201_AGGACTTGTCTAACTG
U	2	NonTregs	A014-C-201_AGGGTGACATCCTATT
U	3	NonTregs	A014-C-201_AGGTGTTTCATTTACC
U	3	NonTregs	A014-C-201_AGTCACACACTAGGTT
U	5	NonTregs	A014-C-201_AGTCATGGTGAACGGT
U	9	NonTregs	A014-C-201_AGTTAGCCAATTGAAG
U	3	NonTregs	A014-C-201_AGTTCGACACATCATG
U	3	NonTregs	A014-C-201_ATCCACCTCTACTATC
U	3	NonTregs	A014-C-201_ATCCCTGGTCATGACT
U	5	NonTregs	A014-C-201_ATCGTAGAGAGTTCGG
U	3	NonTregs	A014-C-201_ATGGGTTTCGCCTCTA
U	5	NonTregs	A014-C-201_ATGTCCCGTTCCTAAG
U	3	NonTregs	A014-C-201_ATTCAGGCAATTGCAC
U	3	NonTregs	A014-C-201_ATTGGGTCACGTTCGG
U	3	NonTregs	A014-C-201_ATTGTTCGTTGCTGAT
U	5	NonTregs	A014-C-201_CAACAACAGGTACAAT
U	5	NonTregs	A014-C-201_CAACAGTTCTTTACAC
U	5	NonTregs	A014-C-201_CACAGATAGCAAATCA
U	13	NonTregs	A014-C-201_CACAGATAGGCAGCTA
U	5	NonTregs	A014-C-201_CACATGATCAGGCGAA
U	3	NonTregs	A014-C-201_CACTAAGGTTCGGTCG
U	5	NonTregs	A014-C-201_CAGCAGCTCTGGACTA
U	5	NonTregs	A014-C-201_CAGCCAGAGTCTGCAT
U	3	NonTregs	A014-C-201_CATAGACTCCGCAAAT
U	3	NonTregs	A014-C-201_CATCCGTCATGGAACG
U	5	NonTregs	A014-C-201_CATCGTCGTAAGCGGT
U	2	NonTregs	A014-C-201_CATTGTTAGTGTGTTC
U	3	NonTregs	A014-C-201_CCACACTCAACCGGAA
U	5	NonTregs	A014-C-201_CCACACTGTCTACGTA
U	9	NonTregs	A014-C-201_CCCTGATTCACTAGCA
U	5	NonTregs	A014-C-201_CCGGTGAGTGCGACAA
U	5	NonTregs	A014-C-201_CCTAACCAGCTAATGA
U	3	NonTregs	A014-C-201_CCTCAACTCTCCACTG
U	3	NonTregs	A014-C-201_CCTGTTGCACCAGTAT
U	9	NonTregs	A014-C-201_CGAAGGAGTACGTTCA
U	5	NonTregs	A014-C-201_CGAGGAATCTAGACCA
U	5	NonTregs	A014-C-201_CGATGGCTCGTGGGAA
U	3	NonTregs	A014-C-201_CGTAAGTGTTAGTCGT
U	2	NonTregs	A014-C-201_CGTAGTAGTCCACAGC
U	5	NonTregs	A014-C-201_CGTGATAAGTGAGTTA
U	9	NonTregs	A014-C-201_CGTGATAGTGTTACAC
U	3	NonTregs	A014-C-201_CTAACCCGTATCGCGC
U	3	NonTregs	A014-C-201_CTACATTGTGTCCGTG
U	3	NonTregs	A014-C-201_CTACCCAAGCTGGCCT
U	5	NonTregs	A014-C-201_CTCCCAAAGAATTGCA
U	3	NonTregs	A014-C-201_CTCCTCCGTGATCGTT
U	3	NonTregs	A014-C-201_CTGAGGCGTTGCCTAA
U	5	NonTregs	A014-C-201_CTGATCCAGATACATG
U	5	NonTregs	A014-C-201_CTGCATCAGACGAAGA
U	3	NonTregs	A014-C-201_CTGCCATAGTTAACGA
U	3	NonTregs	A014-C-201_CTGTATTAGATACAGT
U	5	NonTregs	A014-C-201_CTGTGAACAAAGAGTT
U	5	NonTregs	A014-C-201_CTTCAATAGACGGTTG
U	5	NonTregs	A014-C-201_CTTGATTTCTAGTCAG
U	5	NonTregs	A014-C-201_GAACTGTCACTTTATC
U	3	NonTregs	A014-C-201_GAAGGGTTCAGCATTG
U	3	NonTregs	A014-C-201_GACATCAAGGTATAGT
U	5	NonTregs	A014-C-201_GACCAATAGCCTGGAA
U	9	NonTregs	A014-C-201_GACCAATGTACAGTTC
U	3	NonTregs	A014-C-201_GACTGATCATGGGCAA
U	9	NonTregs	A014-C-201_GACTTCCTCCCGTTCA
U	5	NonTregs	A014-C-201_GAGACCCTCCGGCTTT
U	3	NonTregs	A014-C-201_GAGATGGTCTAGGCCG
U	9	NonTregs	A014-C-201_GAGCCTGCATGAAAGT
U	3	NonTregs	A014-C-201_GAGCTGCGTCGATTTG
U	9	NonTregs	A014-C-201_GAGTCTAGTTGTGCAT
U	3	NonTregs	A014-C-201_GAGTGTTGTGCCTAAT
U	3	NonTregs	A014-C-201_GAGTTGTCACTTACAG
U	9	NonTregs	A014-C-201_GATCACATCTGCTCTG
U	5	NonTregs	A014-C-201_GATCGTATCCGCGAGT
U	9	NonTregs	A014-C-201_GCACGTGCACTTGGCG
U	5	NonTregs	A014-C-201_GCAGGCTGTGTTGATC
U	3	NonTregs	A014-C-201_GCATTAGTCCCTTGTG
U	13	NonTregs	A014-C-201_GCCAGTGGTTCAATCG
U	5	NonTregs	A014-C-201_GCTACAATCTGGGATT
U	5	NonTregs	A014-C-201_GGAGGATTCTTGCGCT
U	5	NonTregs	A014-C-201_GGAGGTAGTTCTCGCT
U	5	NonTregs	A014-C-201_GGCACGTCATTGCTTT
U	5	NonTregs	A014-C-201_GGCTGTGAGTGCACCC
U	3	NonTregs	A014-C-201_GGGACTCAGACGAAGA
U	3	NonTregs	A014-C-201_GGGAGTAAGATTAGTG
U	3	NonTregs	A014-C-201_GGGTTATTCTTCTAAC
U	12	NonTregs	A014-C-201_GGTAATCGTATGCTAC
U	5	NonTregs	A014-C-201_GTCACTCAGCACAAAT
U	5	NonTregs	A014-C-201_GTCAGCGAGTAGTCAA
U	3	NonTregs	A014-C-201_GTCATGACAAGAGCTG
U	9	NonTregs	A014-C-201_GTCTAGAAGAATCGAT
U	3	NonTregs	A014-C-201_GTGCACGCATCGTGCG
U	9	NonTregs	A014-C-201_GTGCAGCCACGCTGCA
U	2	NonTregs	A014-C-201_GTGCAGCCAGAACTCT
U	5	NonTregs	A014-C-201_GTGGGAACATGGTACT
U	3	NonTregs	A014-C-201_GTTACGATCTCTAAGG
U	5	NonTregs	A014-C-201_GTTAGTGAGACACACG
U	9	NonTregs	A014-C-201_GTTATGGAGGAGAATG
U	9	NonTregs	A014-C-201_GTTCCGTAGCGTTCAT
U	3	NonTregs	A014-C-201_GTTCGCTGTAGACGGT
U	5	NonTregs	A014-C-201_GTTCGCTTCTGGGCCA
U	5	NonTregs	A014-C-201_GTTGCGGAGGATACGC
U	13	NonTregs	A014-C-201_GTTGCTCGTGGCAGAT
U	5	NonTregs	A014-C-201_GTTGTAGCACTTACAG
U	11	NonTregs	A014-C-201_TAAGCACAGTTTCGAC
U	3	NonTregs	A014-C-201_TAAGCACCAGGTTCGC
U	5	NonTregs	A014-C-201_TAAGCCATCGCTCTAC
U	3	NonTregs	A014-C-201_TACCCACAGTAGCAAT
U	9	NonTregs	A014-C-201_TACCTCGTCCCGAGTG
U	5	NonTregs	A014-C-201_TACGTCCGTCGTTGCG
U	3	NonTregs	A014-C-201_TAGATCGGTGTATCCA
U	3	NonTregs	A014-C-201_TATATCCTCGTCTAAG
U	3	NonTregs	A014-C-201_TCACGCTTCAGTCCGG
U	3	NonTregs	A014-C-201_TCATACTTCACTGTCC
U	3	NonTregs	A014-C-201_TCATCATGTGACACAG
U	3	NonTregs	A014-C-201_TCATTACGTGCTAGCC
U	3	NonTregs	A014-C-201_TCCAGAAAGGTCGTAG
U	5	NonTregs	A014-C-201_TCCCAGTGTTGTTGCA
U	5	NonTregs	A014-C-201_TCCTTCTTCTTCCTAA
U	5	NonTregs	A014-C-201_TCGACGGTCTAGAGCT
U	3	NonTregs	A014-C-201_TCGCTTGGTTAGTCGT
U	5	NonTregs	A014-C-201_TCGTGCTTCATGCGGC
U	3	NonTregs	A014-C-201_TCTAACTCAAATGCGG
U	5	NonTregs	A014-C-201_TCTACATGTGTAAACA
U	3	NonTregs	A014-C-201_TCTACATTCCCTCATG
U	5	NonTregs	A014-C-201_TCTATCAAGAACAGGA
U	2	NonTregs	A014-C-201_TCTCTGGCACTTCTCG
U	5	NonTregs	A014-C-201_TCTGTCGAGCTTCTAG
U	9	NonTregs	A014-C-201_TCTTTGACAGCATTGT
U	3	NonTregs	A014-C-201_TGACCCTAGCTCCATA
U	2	NonTregs	A014-C-201_TGAGGAGGTTTGAACC
U	3	NonTregs	A014-C-201_TGATCAGCAAGTTCGT
U	5	NonTregs	A014-C-201_TGCGGGTGTGCGGCTT
U	5	NonTregs	A014-C-201_TGGGAAGGTGATATAG
U	3	NonTregs	A014-C-201_TGGGAGACACCCAAGC
U	5	NonTregs	A014-C-201_TGGGCGTCAGACCAAG
U	5	NonTregs	A014-C-201_TGGTAGTAGATTTGCC
U	3	NonTregs	A014-C-201_TGTAAGCCACAAAGCG
U	3	NonTregs	A014-C-201_TGTCCTGGTTTACCAG
U	5	NonTregs	A014-C-201_TGTGAGTAGCGCCTTG
U	5	NonTregs	A014-C-201_TGTGGCGCAACATCGT
U	9	NonTregs	A014-C-201_TTACCATGTTAAGGGC
U	13	NonTregs	A014-C-201_TTACCGCAGTGCCAGA
U	5	NonTregs	A014-C-201_TTACGTTTCTACGCGG
U	3	NonTregs	A014-C-201_TTAGGGTGTCTGATCA
U	5	NonTregs	A014-C-201_TTCACCGAGTGTTCAC
U	3	NonTregs	A014-C-201_TTCCGGTGTCACTTCC
U	5	NonTregs	A014-C-201_TTCGGTCAGGTATAGT
U	5	NonTregs	A014-C-201_TTGAACGTCCTTTGAT
U	3	NonTregs	A014-C-201_TTGACCCAGGTTGTTC
U	2	NonTregs	A014-C-201_TTGATGGAGGCTCACC
U	3	NonTregs	A014-C-201_TTGGATGCAGGCACAA
U	5	NonTregs	A014-C-201_TTGTGGATCTCCCATG
U	5	NonTregs	A014-C-201_TTTACTGAGAATCCCT
U	3	NonTregs	A014-C-201_TTTATGCGTCCAGGTC
U	3	NonTregs	A014-C-201_TTTCAGTCATATGCGT
U	2	NonTregs	A001-C-124_ATCCGTCAGACCTCAT
U	9	NonTregs	A001-C-124_CTGTATTAGCAGGGAG
U	2	NonTregs	A001-C-124_CTGTCGTCATGGGCAA
U	3	NonTregs	A001-C-124_TCGCACTAGCCATATC
N	5	NonTregs	B004-A-204_AAAGTCCGTACCACGC
N	5	NonTregs	B004-A-204_AATCGTGGTAATGCTC
N	5	NonTregs	B004-A-204_AATGGCTTCACCGACG
N	5	NonTregs	B004-A-204_AGATAGATCAAAGGTA
N	5	NonTregs	B004-A-204_AGGCATTGTCGCGTTG
N	5	NonTregs	B004-A-204_AGGCCACAGCGTTAGG
N	5	NonTregs	B004-A-204_AGTGCCGTCAACGCTA
N	5	NonTregs	B004-A-204_ATACTTCCACTTCAGA
N	5	NonTregs	B004-A-204_ATCTCTAGTCGACTGC
N	5	NonTregs	B004-A-204_CACCAAAGTGCAACGA
N	9	NonTregs	B004-A-204_CATTGCCCACTTGTCC
N	14	NonTregs	B004-A-204_CCTCAACGTCGACTGC
N	5	NonTregs	B004-A-204_CCTCATGCAGCTCATA
N	5	NonTregs	B004-A-204_CGACAGCGTGGACTGA
N	5	NonTregs	B004-A-204_CGGACACAGTCTTCCC
N	5	NonTregs	B004-A-204_CGGCAGTTCATTGCTT
N	5	NonTregs	B004-A-204_CTATAGGCAACGAGGT
N	10	NonTregs	B004-A-204_CTCATGCCAACCCGCA
N	10	NonTregs	B004-A-204_CTCCTCCTCTCCAATT
N	5	NonTregs	B004-A-204_CTGAGGCCACACCTTC
N	5	NonTregs	B004-A-204_CTGCGAGTCGTAACTG
N	5	NonTregs	B004-A-204_GCAGCCACAAGTGGCA
N	5	NonTregs	B004-A-204_GCCCAGAAGTCGCGAA
N	10	NonTregs	B004-A-204_GCGATCGGTATCGAGG
N	5	NonTregs	B004-A-204_GCTTGGGAGATTGTGA
N	5	NonTregs	B004-A-204_GGTGTCGAGGAAGTCC
N	5	NonTregs	B004-A-204_GTCACGGAGGTAAGTT
N	5	NonTregs	B004-A-204_GTGCTGGTCGGCATCG
N	5	NonTregs	B004-A-204_TACTTGTGTTACCTGA
N	5	NonTregs	B004-A-204_TCAAGCAAGGTCCAGA
N	5	NonTregs	B004-A-204_TCAAGCAGTAGTAAGT
N	5	NonTregs	B004-A-204_TCCTCTTTCGGCCAAC
N	5	NonTregs	B004-A-204_TCTACATTCAGGTGTT
N	5	NonTregs	B004-A-204_TCTCCGATCGTTGTGA
N	5	NonTregs	B004-A-204_TGGGCTGGTGATTAGA
N	5	NonTregs	B004-A-204_TGTCAGAAGAGAGCGG
N	9	NonTregs	B004-A-204_TTATTGCCAGGTCAAG
N	5	NonTregs	B004-A-204_TTCATTGAGTCTGTAC
N	3	NonTregs	B004-A-204_TTGCGTCAGCTGTTCA
N	10	NonTregs	B004-A-104_GGTTCTCGTGGGTTGA
N	14	NonTregs	B004-A-104_TCTCCGAAGACTTAAG
N	14	NonTregs	B004-A-104_TGCGGCACAGCGATTT
U	11	NonTregs	A014-C-111_ACGTAACCATGGGCAA
U	3	NonTregs	A014-C-111_ACTCTCGAGAGGGCGA
U	3	NonTregs	A014-C-111_ACTTATCAGACTCTAC
U	3	NonTregs	A014-C-111_AGACAAACACTTCAAG
U	3	NonTregs	A014-C-111_AGAGAGCAGGTCACTT
U	5	NonTregs	A014-C-111_AGCGTCGCACACACGC
U	9	NonTregs	A014-C-111_AGGCATTAGACTCGAG
U	3	NonTregs	A014-C-111_AGTCATGCAACAGTGG
U	3	NonTregs	A014-C-111_ATGGGTTAGGGTACAC
U	3	NonTregs	A014-C-111_ATTCAGGGTTAAGAAC
U	3	NonTregs	A014-C-111_CAGATTGCAACAGATA
U	3	NonTregs	A014-C-111_CAGCACGCAGCTCCTT
U	12	NonTregs	A014-C-111_CATACTTGTTTCGACA
U	11	NonTregs	A014-C-111_CATCCACTCAGCAATC
U	3	NonTregs	A014-C-111_CATCGTCCACGTACTA
U	3	NonTregs	A014-C-111_CCCTCTCAGGACACTG
U	9	NonTregs	A014-C-111_CGATGCGGTGCCTTCT
U	3	NonTregs	A014-C-111_CTGCCATTCGAAGAAT
U	3	NonTregs	A014-C-111_CTGGACGTCGACATCA
U	3	NonTregs	A014-C-111_GAATAGAGTTCAGCGC
U	11	NonTregs	A014-C-111_GATCCCTTCTTTCCGG
U	3	NonTregs	A014-C-111_GATTGGTCAGTTTCAG
U	3	NonTregs	A014-C-111_GCCAACGCATCATGAC
U	3	NonTregs	A014-C-111_GCTGCAGTCCTCAGAA
U	3	NonTregs	A014-C-111_GCTGGGTTCCTAGCTC
U	11	NonTregs	A014-C-111_GGAACCCGTGGTGATG
U	11	NonTregs	A014-C-111_GGCTTGGCACATCCCT
U	3	NonTregs	A014-C-111_GTCGAATGTTCTCACC
U	3	NonTregs	A014-C-111_GTTCCGTAGCCTTCTC
U	3	NonTregs	A014-C-111_TACATTCAGGCTCCCA
U	12	NonTregs	A014-C-111_TACCGAACAGCTATAC
U	3	NonTregs	A014-C-111_TCAAGACGTTATGTCG
U	3	NonTregs	A014-C-111_TCACTATGTCCCGGTA
U	11	NonTregs	A014-C-111_TCACTCGGTGGATCAG
U	3	NonTregs	A014-C-111_TCCCAGTAGGAATCGC
U	9	NonTregs	A014-C-111_TCGAACACATCGCCTT
U	11	NonTregs	A014-C-111_TCTCAGCAGCTTTCCC
U	3	NonTregs	A014-C-111_TCTGGCTAGCACTAAA
U	3	NonTregs	A014-C-111_TTACAGGGTGCCTTTC
U	12	NonTregs	A014-C-111_TTCACCGGTAGACACG
U	9	NonTregs	A014-C-111_TTCACCGTCTCTCTAA
U	3	NonTregs	A014-C-111_TTGAACGCACTATGTG
U	9	NonTregs	A014-C-111_TTGTTTGGTGCCTATA
P	11	NonTregs	A015-C-204_CAGCGTGCAACACGAG
P	12	NonTregs	A015-C-204_GGTTCTCCATAGGTAA
P	10	NonTregs	A002-C-203_GATTGGTCAACAAAGT
P	10	NonTregs	A002-C-203_TTCTTCCCATGGCACC
N	12	NonTregs	B001-A-301_ACCTACCGTGAGTTTC
N	10	NonTregs	B001-A-301_ACGATCAAGACCGTTT
N	11	NonTregs	B001-A-301_ACGATGTTCATTCACT
N	10	NonTregs	B001-A-301_CTGAGGCCAAATCAAG
N	10	NonTregs	B001-A-301_CTTCGGTCAGCTAACT
N	10	NonTregs	B001-A-301_TGCTTGCTCATGGGAG
U	3	NonTregs	A015-C-008_CAGGGCTGTGGCAGAT
U	9	NonTregs	A015-C-008_CCCGAAGTCATCTACT
U	3	NonTregs	A015-C-008_CGTTAGACAGTGACCC
U	3	NonTregs	A015-C-008_GCTCAAAAGAGCATCG
U	3	NonTregs	A015-C-208_ATACTTCTCATTGCTT
U	12	NonTregs	A015-C-208_CCTACGTTCGCCATAA
U	11	NonTregs	A014-C-114_AAACGAAGTTAAAGTG
U	11	NonTregs	A014-C-114_AACAACCTCAAACTGC
U	11	NonTregs	A014-C-114_AACACACCATCGTGCG
U	3	NonTregs	A014-C-114_AACAGGGGTGAGCGAT
U	3	NonTregs	A014-C-114_AACCAACGTCAATGGG
U	11	NonTregs	A014-C-114_AACCACATCACTTCTA
U	11	NonTregs	A014-C-114_AACCTGAAGGCGTCCT
U	5	NonTregs	A014-C-114_AACGTCATCTGGACTA
U	3	NonTregs	A014-C-114_AAGCCATTCCGTAGTA
U	3	NonTregs	A014-C-114_AAGCCATTCTGTGCTC
U	11	NonTregs	A014-C-114_AAGCGAGAGCGTTCCG
U	11	NonTregs	A014-C-114_AAGGAATTCAGGAGAC
U	3	NonTregs	A014-C-114_AAGTGAAAGGGCCAAT
U	11	NonTregs	A014-C-114_AATCACGTCAAAGACA
U	3	NonTregs	A014-C-114_ACAAGCTGTGTACGCC
U	11	NonTregs	A014-C-114_ACACAGTAGAGTGACC
U	12	NonTregs	A014-C-114_ACACAGTCACGAAAGC
U	12	NonTregs	A014-C-114_ACCACAACACTACTTT
U	11	NonTregs	A014-C-114_ACCGTTCCAAAGGGCT
U	12	NonTregs	A014-C-114_ACCTGAAGTACGGTTT
U	9	NonTregs	A014-C-114_ACGGTTACACTGCTTC
U	3	NonTregs	A014-C-114_ACGTACACACATAACC
U	3	NonTregs	A014-C-114_ACGTTCCTCGACATTG
U	3	NonTregs	A014-C-114_ACTATGGCAATGCAAA
U	9	NonTregs	A014-C-114_ACTATTCTCTGCGAGC
U	11	NonTregs	A014-C-114_ACTCTCGAGAATAGTC
U	11	NonTregs	A014-C-114_ACTGCAATCATCCTAT
U	3	NonTregs	A014-C-114_ACTGTCCCAGACCTGC
U	5	NonTregs	A014-C-114_ACTGTCCTCCACTGGG
U	11	NonTregs	A014-C-114_ACTTTGTAGATACTGA
U	9	NonTregs	A014-C-114_ACTTTGTGTACATACC
U	5	NonTregs	A014-C-114_AGAAGCGTCCATCGTC
U	3	NonTregs	A014-C-114_AGATAGACATATGGCT
U	3	NonTregs	A014-C-114_AGATCCAAGTGCACAG
U	11	NonTregs	A014-C-114_AGATGAAGTCCGACGT
U	11	NonTregs	A014-C-114_AGCCAGCAGTCTTCCC
U	3	NonTregs	A014-C-114_AGCCAGCCAAGTCGTT
U	3	NonTregs	A014-C-114_AGGACTTCAGGCTTGC
U	11	NonTregs	A014-C-114_AGGCCACGTCAGGCAA
U	11	NonTregs	A014-C-114_AGGGAGTAGTTTGAGA
U	11	NonTregs	A014-C-114_AGGGAGTTCCATCACC
U	11	NonTregs	A014-C-114_AGGTTACTCCAGTGCG
U	3	NonTregs	A014-C-114_AGGTTGTTCAGAGTTC
U	3	NonTregs	A014-C-114_AGTAGTCAGAGGACTC
U	11	NonTregs	A014-C-114_AGTCATGGTCCACGCA
U	3	NonTregs	A014-C-114_AGTGCCGTCGGTAAGG
U	11	NonTregs	A014-C-114_AGTTAGCCACGGTGAA
U	11	NonTregs	A014-C-114_AGTTCCCTCTGTCTCG
U	3	NonTregs	A014-C-114_AGTTCGAAGGATGGCT
U	11	NonTregs	A014-C-114_ATACCGACAAATGCGG
U	11	NonTregs	A014-C-114_ATACCGACATATGCGT
U	12	NonTregs	A014-C-114_ATCCTATCACTGAGGA
U	3	NonTregs	A014-C-114_ATCCTATCATGGCTAT
U	3	NonTregs	A014-C-114_ATCGTCCCACTATCGA
U	3	NonTregs	A014-C-114_ATCGTGATCTCATTGT
U	3	NonTregs	A014-C-114_ATCTTCATCAGCGCAC
U	9	NonTregs	A014-C-114_ATCTTCATCCAAGCTA
U	3	NonTregs	A014-C-114_ATGGATCAGACATAGT
U	3	NonTregs	A014-C-114_ATTTCACAGACGGTTG
U	11	NonTregs	A014-C-114_ATTTCTGCATTACTCT
U	11	NonTregs	A014-C-114_ATTTCTGGTGGATCAG
U	3	NonTregs	A014-C-114_CAACCTCGTCTGATCA
U	3	NonTregs	A014-C-114_CAAGCTACACCGTCTT
U	9	NonTregs	A014-C-114_CACAGATCAGTATACC
U	3	NonTregs	A014-C-114_CACTAAGTCTTCCCAG
U	11	NonTregs	A014-C-114_CACTGGGAGCAGTCTT
U	11	NonTregs	A014-C-114_CAGAGCCTCCGTCACT
U	11	NonTregs	A014-C-114_CATAAGCAGTGTACCT
U	3	NonTregs	A014-C-114_CATACAGGTCATAACC
U	9	NonTregs	A014-C-114_CATACTTTCGTGACTA
U	9	NonTregs	A014-C-114_CATAGACCAAATTGCC
U	11	NonTregs	A014-C-114_CATCCCACACAATGTC
U	11	NonTregs	A014-C-114_CATCCCATCTGTCCCA
U	11	NonTregs	A014-C-114_CATCGTCCACAGCGCT
U	11	NonTregs	A014-C-114_CATGCAAGTTCCAAAC
U	11	NonTregs	A014-C-114_CATGCCTCACGGCCAT
U	3	NonTregs	A014-C-114_CATTCCGGTGAACTAA
U	11	NonTregs	A014-C-114_CATTGAGAGAATCGCG
U	11	NonTregs	A014-C-114_CATTTCAAGACGACGT
U	3	NonTregs	A014-C-114_CCAATTTGTTAGGACG
U	11	NonTregs	A014-C-114_CCACGTTCAAGGAGTC
U	3	NonTregs	A014-C-114_CCGATCTGTATCGAAA
U	3	NonTregs	A014-C-114_CCGCAAGTCAACCGAT
U	11	NonTregs	A014-C-114_CCGGACAAGGGTAGCT
U	11	NonTregs	A014-C-114_CCGTGAGCAGCACAAG
U	3	NonTregs	A014-C-114_CCTCAACAGCAAGCCA
U	13	NonTregs	A014-C-114_CCTCAACCAGGCAATG
U	9	NonTregs	A014-C-114_CCTGCATCACACGGAA
U	11	NonTregs	A014-C-114_CCTTCAGTCCTGCCAT
U	3	NonTregs	A014-C-114_CCTTGTGAGTCCGTCG
U	11	NonTregs	A014-C-114_CCTTGTGCATGTCAGT
U	3	NonTregs	A014-C-114_CGAGTTACAAATAAGC
U	3	NonTregs	A014-C-114_CGATGGCCACTGAGGA
U	11	NonTregs	A014-C-114_CGCATAAGTTCCGTTC
U	3	NonTregs	A014-C-114_CGGAACCCACCCTGTT
U	3	NonTregs	A014-C-114_CGGGACTTCTCATTTG
U	3	NonTregs	A014-C-114_CGGGTGTTCGCACGGT
U	11	NonTregs	A014-C-114_CGGTCAGAGAGGATCC
U	11	NonTregs	A014-C-114_CGTTGGGTCAGGACAG
U	3	NonTregs	A014-C-114_CTACATTTCTATGCCC
U	11	NonTregs	A014-C-114_CTACGGGTCCTTCTTC
U	9	NonTregs	A014-C-114_CTCAGGGAGTTGCGAG
U	3	NonTregs	A014-C-114_CTCATCGTCGTTCTGC
U	3	NonTregs	A014-C-114_CTCATGCAGCGTCGAA
U	3	NonTregs	A014-C-114_CTCCACAGTGAACGGT
U	3	NonTregs	A014-C-114_CTCCCTCCAAGTGCTT
U	11	NonTregs	A014-C-114_CTCCCTCTCACGGGAA
U	3	NonTregs	A014-C-114_CTCCGATCACGCGGTT
U	9	NonTregs	A014-C-114_CTCTGGTTCAAACTGC
U	3	NonTregs	A014-C-114_CTGAGCGCAGTTTCAG
U	12	NonTregs	A014-C-114_CTGCATCTCTTCTGGC
U	3	NonTregs	A014-C-114_CTGCCTACACCTCTGT
U	11	NonTregs	A014-C-114_CTGTACCCAACGGTAG
U	11	NonTregs	A014-C-114_CTGTACCTCTTAAGGC
U	13	NonTregs	A014-C-114_CTGTAGACAACACAAA
U	3	NonTregs	A014-C-114_CTGTGGGCACAGTCAT
U	11	NonTregs	A014-C-114_CTTACCGCAGTTTCAG
U	11	NonTregs	A014-C-114_CTTCCGATCGGTGCAC
U	12	NonTregs	A014-C-114_GAAACCTTCGTCACCT
U	3	NonTregs	A014-C-114_GAAGGGTAGTCGGGAT
U	11	NonTregs	A014-C-114_GAATAGAGTTGTCATG
U	3	NonTregs	A014-C-114_GAATCGTAGGTACAAT
U	11	NonTregs	A014-C-114_GACTTCCCAATTCACG
U	11	NonTregs	A014-C-114_GACTTCCTCTCACTCG
U	3	NonTregs	A014-C-114_GAGACTTCAACACAGG
U	11	NonTregs	A014-C-114_GAGTCTAGTTAGAGTA
U	3	NonTregs	A014-C-114_GAGTTGTAGATGAAGG
U	11	NonTregs	A014-C-114_GATAGAATCATCTGTT
U	9	NonTregs	A014-C-114_GATCAGTTCGAGCCTG
U	11	NonTregs	A014-C-114_GATCGTACAAATACGA
U	3	NonTregs	A014-C-114_GATGACTTCGATTTCT
U	3	NonTregs	A014-C-114_GATTGGTCATGCCGCA
U	11	NonTregs	A014-C-114_GCAACATGTAATGATG
U	3	NonTregs	A014-C-114_GCAACCGGTACCAGAG
U	13	NonTregs	A014-C-114_GCAGGCTTCTCATAGG
U	9	NonTregs	A014-C-114_GCCAGCAAGGAATTAC
U	3	NonTregs	A014-C-114_GCCGTGATCTACTCAT
U	11	NonTregs	A014-C-114_GCTTCACCAGGCTATT
U	11	NonTregs	A014-C-114_GGAACCCAGAGTATAC
U	11	NonTregs	A014-C-114_GGAGCAAGTTTAGACC
U	12	NonTregs	A014-C-114_GGGCTCAAGAGGGTCT
U	11	NonTregs	A014-C-114_GGGTATTTCCAAACCA
U	11	NonTregs	A014-C-114_GGTAGAGGTACAGCGA
U	3	NonTregs	A014-C-114_GGTGATTGTCGTTGGC
U	3	NonTregs	A014-C-114_GGTGTCGGTTCTCTAT
U	11	NonTregs	A014-C-114_GGTGTTAAGCAACAGC
U	3	NonTregs	A014-C-114_GGTGTTATCTTCCACG
U	11	NonTregs	A014-C-114_GGTTAACAGGGTTAGC
U	3	NonTregs	A014-C-114_GGTTAACCATGACTAC
U	11	NonTregs	A014-C-114_GGTTGTAGTGTCCGGT
U	11	NonTregs	A014-C-114_GTAACCAGTCATCCGG
U	11	NonTregs	A014-C-114_GTAACCATCACCCATC
U	3	NonTregs	A014-C-114_GTAAGTCGTCACTGAT
U	3	NonTregs	A014-C-114_GTAATGCAGGAGCTGT
U	11	NonTregs	A014-C-114_GTACAGTTCATAGGCT
U	3	NonTregs	A014-C-114_GTAGATCCATGGGTCC
U	3	NonTregs	A014-C-114_GTAGGTTAGTTAGTAG
U	11	NonTregs	A014-C-114_GTCACTCGTAGAGTTA
U	9	NonTregs	A014-C-114_GTCAGCGCAACCCTAA
U	9	NonTregs	A014-C-114_GTCCACTGTAAGTCAA
U	11	NonTregs	A014-C-114_GTCCCATTCGAGAGCA
U	3	NonTregs	A014-C-114_GTCGCGATCGCCTCTA
U	3	NonTregs	A014-C-114_GTGACGCGTACATTGC
U	11	NonTregs	A014-C-114_GTGAGGATCGCCGAAC
U	3	NonTregs	A014-C-114_GTGCAGCAGCTGACCC
U	2	NonTregs	A014-C-114_GTGCAGCCACAGTATC
U	11	NonTregs	A014-C-114_GTGCAGCCATGACGAG
U	3	NonTregs	A014-C-114_GTGCGTGGTTTCACAG
U	11	NonTregs	A014-C-114_GTGCTGGCATTGACAC
U	3	NonTregs	A014-C-114_GTGGGAAAGTCATAGA
U	11	NonTregs	A014-C-114_GTGTAACTCAGTGCGC
U	3	NonTregs	A014-C-114_GTTACAGGTCGCTCGA
U	11	NonTregs	A014-C-114_GTTACCCCAATCAGCT
U	11	NonTregs	A014-C-114_GTTCATTGTATCAAGA
U	3	NonTregs	A014-C-114_GTTCTATCACATTACG
U	11	NonTregs	A014-C-114_GTTGCGGCAGAACTCT
U	3	NonTregs	A014-C-114_GTTGCGGTCACTACTT
U	3	NonTregs	A014-C-114_TAACCAGCAAGGTACG
U	3	NonTregs	A014-C-114_TAACCAGCACTCTAGA
U	3	NonTregs	A014-C-114_TAAGCGTCAATTGAAG
U	5	NonTregs	A014-C-114_TAATTCCAGCACCCAC
U	9	NonTregs	A014-C-114_TACCCGTCAATACCCA
U	11	NonTregs	A014-C-114_TACGGGCCAGAGATGC
U	3	NonTregs	A014-C-114_TACGGTAAGCAAGTCG
U	9	NonTregs	A014-C-114_TAGCACATCGGCTATA
U	9	NonTregs	A014-C-114_TAGGGTTCAGTTGGTT
U	11	NonTregs	A014-C-114_TAGGGTTTCAACGTGT
U	5	NonTregs	A014-C-114_TAGGGTTTCAGAACCT
U	3	NonTregs	A014-C-114_TATATCCGTACCTATG
U	11	NonTregs	A014-C-114_TATATCCGTATCACGT
U	11	NonTregs	A014-C-114_TATTCCATCAAGCTTG
U	3	NonTregs	A014-C-114_TATTCCATCGCATTGA
U	12	NonTregs	A014-C-114_TCACATTAGCGGACAT
U	9	NonTregs	A014-C-114_TCAGCAACAGGCGAAT
U	11	NonTregs	A014-C-114_TCAGCAACATCGCTGG
U	3	NonTregs	A014-C-114_TCAGTCCCATCATTTC
U	3	NonTregs	A014-C-114_TCATCATGTGAGATAT
U	11	NonTregs	A014-C-114_TCATGAGTCACTGATG
U	3	NonTregs	A014-C-114_TCATGTTAGCGATCGA
U	3	NonTregs	A014-C-114_TCATTACAGAAGAGCA
U	3	NonTregs	A014-C-114_TCATTACGTGTCATCA
U	11	NonTregs	A014-C-114_TCCATCGAGAGGTCAC
U	9	NonTregs	A014-C-114_TCCATCGGTTTACTTC
U	9	NonTregs	A014-C-114_TCGAAGTGTACGAGTG
U	11	NonTregs	A014-C-114_TCGACCTAGTTGGAGC
U	11	NonTregs	A014-C-114_TCGTCCAGTCTGTAAC
U	11	NonTregs	A014-C-114_TCGTGCTTCACCCATC
U	9	NonTregs	A014-C-114_TCGTGGGTCGTTCTCG
U	3	NonTregs	A014-C-114_TCTCCGAAGTCTGCGC
U	3	NonTregs	A014-C-114_TCTGTCGAGGCACGAT
U	3	NonTregs	A014-C-114_TCTTCCTTCGCTAGCG
U	3	NonTregs	A014-C-114_TCTTGCGAGCAAGTCG
U	3	NonTregs	A014-C-114_TCTTTGACATGGGTCC
U	3	NonTregs	A014-C-114_TCTTTGATCGCATTAG
U	3	NonTregs	A014-C-114_TGACTCCCAAGTATCC
U	3	NonTregs	A014-C-114_TGAGGGAGTCGAGCAA
U	11	NonTregs	A014-C-114_TGAGGTTCATAGTCGT
U	12	NonTregs	A014-C-114_TGAGTCAGTATCAGGG
U	3	NonTregs	A014-C-114_TGAGTCATCCACGAAT
U	3	NonTregs	A014-C-114_TGATCTTTCACTCACC
U	9	NonTregs	A014-C-114_TGATGCAAGTGACCTT
U	11	NonTregs	A014-C-114_TGATGCACAGCACAGA
U	3	NonTregs	A014-C-114_TGCAGATGTGGGAGAG
U	9	NonTregs	A014-C-114_TGCAGGCTCCTAGCCT
U	3	NonTregs	A014-C-114_TGCCGAGCAATGAACA
U	3	NonTregs	A014-C-114_TGCGACGGTGACTGAG
U	11	NonTregs	A014-C-114_TGCTTCGGTCCGGATC
U	9	NonTregs	A014-C-114_TGCTTGCCAACGGCCT
U	11	NonTregs	A014-C-114_TGCTTGCGTACAAACA
U	3	NonTregs	A014-C-114_TGGAGAGTCGATACAC
U	11	NonTregs	A014-C-114_TGGCGTGTCCGTGGTG
U	11	NonTregs	A014-C-114_TGGGTTAGTAGTGATA
U	11	NonTregs	A014-C-114_TGGTACAAGAGGGTAA
U	3	NonTregs	A014-C-114_TGGTGATAGCACGTCC
U	3	NonTregs	A014-C-114_TGGTTAGCAAATGCTC
U	3	NonTregs	A014-C-114_TGTACAGTCCAACTAG
U	11	NonTregs	A014-C-114_TGTAGACAGGAGGGTG
U	3	NonTregs	A014-C-114_TGTAGACTCTGATGGT
U	3	NonTregs	A014-C-114_TGTCAGATCGTAGTCA
U	3	NonTregs	A014-C-114_TGTCCACGTGTCCATA
U	3	NonTregs	A014-C-114_TGTGCGGCATTGGCAT
U	3	NonTregs	A014-C-114_TGTGGCGAGTTCATGC
U	12	NonTregs	A014-C-114_TGTTCATTCGTAGGGA
U	3	NonTregs	A014-C-114_TGTTGGATCGGCTTGG
U	3	NonTregs	A014-C-114_TTAGGCAGTCGCGTTG
U	9	NonTregs	A014-C-114_TTCACCGGTTCTAAGC
U	3	NonTregs	A014-C-114_TTCAGGATCTGACCCT
U	11	NonTregs	A014-C-114_TTCATGTTCCAGTACA
U	13	NonTregs	A014-C-114_TTCCAATGTGGCTAGA
U	11	NonTregs	A014-C-114_TTCCACGAGGCACTCC
U	11	NonTregs	A014-C-114_TTCCACGTCCGCCTAT
U	13	NonTregs	A014-C-114_TTCCGGTTCGTCAACA
U	11	NonTregs	A014-C-114_TTCCGTGAGTCACTCA
U	9	NonTregs	A014-C-114_TTCTGTACAGGCTATT
U	3	NonTregs	A014-C-114_TTGCATTCACTCAGAT
U	11	NonTregs	A014-C-114_TTGCATTGTCGAACGA
U	3	NonTregs	A014-C-114_TTGCTGCCACGGTAGA
U	3	NonTregs	A014-C-114_TTGGATGTCTGATGGT
U	3	NonTregs	A014-C-114_TTGGGATCAACCCTAA
U	12	NonTregs	A014-C-114_TTGTGGAGTCATCCGG
U	9	NonTregs	A014-C-114_TTTACCAGTCGCTTGG
U	3	NonTregs	A014-C-114_TTTACCATCCATAAGC
U	11	NonTregs	A014-C-114_TTTACGTTCCGAAATC
U	11	NonTregs	A014-C-114_TTTACTGAGTATGCAA
U	11	NonTregs	A014-C-114_TTTACTGTCTCATGGA
U	3	NonTregs	A014-C-114_TTTCACAGTGAGTGAC
U	11	NonTregs	A014-C-114_TTTCGATTCTAGGAAA
P	11	NonTregs	A001-C-202_CATCCCACAGCGTTTA
P	3	NonTregs	A002-C-021_ACACAGTGTTAGGGAC
P	5	NonTregs	A002-C-021_AGGCTGCGTTGGATCT
P	14	NonTregs	A002-C-021_ATGTCCCAGGCTCTCG
P	9	NonTregs	A002-C-021_GACCCAGGTGCCGTAC
P	5	NonTregs	A002-C-021_TCTACATAGCGACAGT
P	5	NonTregs	A002-C-021_TTTAGTCGTCAGTCTA
U	12	NonTregs	A002-C-212_AAAGGGCAGTAGGCCA
U	3	NonTregs	A002-C-212_AAGCATCAGCGTCAGA
U	12	NonTregs	A002-C-212_AAGCATCTCCTACACC
U	3	NonTregs	A002-C-212_AAGGAATGTCTTGCTC
U	9	NonTregs	A002-C-212_AAGTGAAGTGCCTAAT
U	9	NonTregs	A002-C-212_AATTTCCAGTACGAGC
U	9	NonTregs	A002-C-212_ACAGGGATCTTCGACC
U	11	NonTregs	A002-C-212_ACTTTCAGTCACCACG
U	3	NonTregs	A002-C-212_ACTTTGTAGCACAAAT
U	11	NonTregs	A002-C-212_AGAACCTGTCAGTTTG
U	3	NonTregs	A002-C-212_AGACACTGTCGGTAAG
U	3	NonTregs	A002-C-212_AGACCATAGTCAGCGA
U	3	NonTregs	A002-C-212_AGACCCGAGCATGAAT
U	12	NonTregs	A002-C-212_AGACCCGCATGCCATA
U	12	NonTregs	A002-C-212_AGATGCTCAGCGTGAA
U	12	NonTregs	A002-C-212_AGCCACGGTGGAAATT
U	2	NonTregs	A002-C-212_AGGAATACATTACTCT
U	6	NonTregs	A002-C-212_AGGTAGGCATATGGCT
U	11	NonTregs	A002-C-212_AGTAACCCATACCACA
U	3	NonTregs	A002-C-212_AGTCTCCGTCTTACTT
U	11	NonTregs	A002-C-212_ATCGATGTCTAGAGCT
U	9	NonTregs	A002-C-212_ATCGCCTAGAGGATCC
U	3	NonTregs	A002-C-212_ATGCATGGTCGATTCA
U	3	NonTregs	A002-C-212_ATGTCCCTCACGACTA
U	11	NonTregs	A002-C-212_ATTACTCTCACTACTT
U	12	NonTregs	A002-C-212_ATTCCATCAAATGGCG
U	12	NonTregs	A002-C-212_ATTCTACTCGATCCCT
U	3	NonTregs	A002-C-212_ATTTCTGTCCGTAGTA
U	3	NonTregs	A002-C-212_CACAGATTCCATCCGT
U	3	NonTregs	A002-C-212_CACAGGCTCCGCACTT
U	3	NonTregs	A002-C-212_CACTGTCGTGGTATGG
U	11	NonTregs	A002-C-212_CACTTCGAGCTGCGAA
U	3	NonTregs	A002-C-212_CAGTTCCAGCATTGTC
U	11	NonTregs	A002-C-212_CATCAAGCAATACCTG
U	3	NonTregs	A002-C-212_CATCGGGTCTAGTTCT
U	12	NonTregs	A002-C-212_CATCGTCTCGTTCCCA
U	3	NonTregs	A002-C-212_CCACGTTGTACAATAG
U	12	NonTregs	A002-C-212_CCCATTGTCCGTGTAA
U	3	NonTregs	A002-C-212_CCCTCAAAGACATGCG
U	9	NonTregs	A002-C-212_CCTCCAATCTTTGGAG
U	11	NonTregs	A002-C-212_CGCATAAAGGCACCAA
U	12	NonTregs	A002-C-212_CTACCCACACTCATAG
U	3	NonTregs	A002-C-212_CTAGGTACAGGTTCCG
U	11	NonTregs	A002-C-212_CTATCCGCACACCTAA
U	3	NonTregs	A002-C-212_CTCATGCTCTTTGGAG
U	5	NonTregs	A002-C-212_CTCCCTCCACCAGCTG
U	11	NonTregs	A002-C-212_CTCCCTCCAGTCGAGA
U	3	NonTregs	A002-C-212_CTCTGGTTCCATAAGC
U	11	NonTregs	A002-C-212_CTGTGAACACCGGTCA
U	8	NonTregs	A002-C-212_GAAACCTCACACCGAC
U	11	NonTregs	A002-C-212_GACCCTTAGTCCTGTA
U	11	NonTregs	A002-C-212_GACCTTCTCACCGGTG
U	9	NonTregs	A002-C-212_GACTGATTCTTCGCTG
U	9	NonTregs	A002-C-212_GAGACTTGTACCTGTA
U	9	NonTregs	A002-C-212_GAGTGAGAGCGCCGTT
U	3	NonTregs	A002-C-212_GATGAGGCACGCTGAC
U	12	NonTregs	A002-C-212_GCAACCGAGCGCACAA
U	3	NonTregs	A002-C-212_GCACGTGTCGTAGCCG
U	3	NonTregs	A002-C-212_GGAATCTAGGAGACCT
U	2	NonTregs	A002-C-212_GGATGTTCAGGATTCT
U	12	NonTregs	A002-C-212_GGATGTTTCCGAGAAG
U	3	NonTregs	A002-C-212_GGGACAAGTTCGTAAC
U	11	NonTregs	A002-C-212_GGGTCACAGATTACCC
U	2	NonTregs	A002-C-212_GGGTTATGTAGGTAGC
U	3	NonTregs	A002-C-212_GGTTGTACATGGGTCC
U	3	NonTregs	A002-C-212_GTGATGTCATGGACAG
U	3	NonTregs	A002-C-212_GTGTTAGAGCAACCAG
U	11	NonTregs	A002-C-212_GTTAGACGTGCAGTGA
U	3	NonTregs	A002-C-212_TACAGGTGTTTGGAGG
U	9	NonTregs	A002-C-212_TACGCTCCATCCGGCA
U	3	NonTregs	A002-C-212_TACTGCCGTAACTTCG
U	9	NonTregs	A002-C-212_TACTTCAGTAACCCTA
U	12	NonTregs	A002-C-212_TAGATCGCATTAGGAA
U	12	NonTregs	A002-C-212_TAGTGCACACCAATTG
U	3	NonTregs	A002-C-212_TATCAGGCACTAGTAC
U	12	NonTregs	A002-C-212_TCACAAGCACTACTTT
U	3	NonTregs	A002-C-212_TCACGGGAGTGTAGTA
U	3	NonTregs	A002-C-212_TCACTCGAGCAAGTGC
U	11	NonTregs	A002-C-212_TCACTCGAGCTGGCCT
U	3	NonTregs	A002-C-212_TCATACTAGCAACTTC
U	3	NonTregs	A002-C-212_TCGACGGCATAGGAGC
U	3	NonTregs	A002-C-212_TCTCCGACAGGTCTCG
U	5	NonTregs	A002-C-212_TCTGGCTTCACTCGAA
U	3	NonTregs	A002-C-212_TGAACGTAGTATGAAC
U	11	NonTregs	A002-C-212_TGAGACTTCGGTTGTA
U	12	NonTregs	A002-C-212_TGAGGAGAGGCCTGCT
U	3	NonTregs	A002-C-212_TGAGTCACAAACTCTG
U	9	NonTregs	A002-C-212_TGATGCAGTGCAGATG
U	9	NonTregs	A002-C-212_TGGAGGAAGATTAGAC
U	3	NonTregs	A002-C-212_TGTCCCACATCGCTCT
U	3	NonTregs	A002-C-212_TGTTACTCAGCGATTT
U	9	NonTregs	A002-C-212_TGTTTGTTCTACCTTA
U	12	NonTregs	A002-C-212_TTCATGTAGGTTCTAC
U	3	NonTregs	A002-C-212_TTTGGAGGTGCATTAC
P	3	NonTregs	A014-C-108_AAACCCATCCCATAAG
P	3	NonTregs	A014-C-108_AAAGTCCTCAGATTGC
P	11	NonTregs	A014-C-108_AACAAAGAGCGATTCT
P	9	NonTregs	A014-C-108_AACAACCTCCCTGGTT
P	3	NonTregs	A014-C-108_AACACACGTGTTCAGT
P	11	NonTregs	A014-C-108_AACACACTCCCTAGGG
P	11	NonTregs	A014-C-108_AACCCAAAGACTAAGT
P	5	NonTregs	A014-C-108_AAGCGAGTCTGGAAGG
P	5	NonTregs	A014-C-108_AAGGTAAAGGTGCTGA
P	5	NonTregs	A014-C-108_AATAGAGGTGAGCCAA
P	5	NonTregs	A014-C-108_AATTCCTTCCGAACGC
P	11	NonTregs	A014-C-108_ACAGAAATCCAAGGGA
P	3	NonTregs	A014-C-108_ACATTTCGTAGCGTCC
P	3	NonTregs	A014-C-108_ACTATTCGTTTCGTGA
P	11	NonTregs	A014-C-108_ACTGCAATCTGTCGTC
P	11	NonTregs	A014-C-108_ACTGTGATCATGAGTC
P	5	NonTregs	A014-C-108_AGACTCATCGCATGAT
P	5	NonTregs	A014-C-108_AGCGCTGCAAGGGTCA
P	3	NonTregs	A014-C-108_AGCGTCGGTACGACAG
P	11	NonTregs	A014-C-108_AGGGTTTCAAGGTCTT
P	11	NonTregs	A014-C-108_AGTCACACAGTTGAAA
P	11	NonTregs	A014-C-108_AGTCACATCGCGCCAA
P	3	NonTregs	A014-C-108_ATACCTTAGCAGCAGT
P	9	NonTregs	A014-C-108_ATCAGGTCAACTGCCG
P	11	NonTregs	A014-C-108_ATCGTCCTCAGCCTTC
P	5	NonTregs	A014-C-108_ATCTCTAAGTACAGAT
P	5	NonTregs	A014-C-108_ATGAGGGTCCATCAGA
P	11	NonTregs	A014-C-108_ATGCCTCGTTCAACGT
P	5	NonTregs	A014-C-108_ATTCTTGGTTTGTGGT
P	11	NonTregs	A014-C-108_CACAACATCAGTGATC
P	5	NonTregs	A014-C-108_CACAGGCCAGTCAGCC
P	5	NonTregs	A014-C-108_CACAGGCTCCAGCACG
P	5	NonTregs	A014-C-108_CACTTCGTCTGCAGCG
P	11	NonTregs	A014-C-108_CAGTGCGGTTGCAACT
P	5	NonTregs	A014-C-108_CAGTTCCGTAGTCCTA
P	11	NonTregs	A014-C-108_CATACCCTCGATTCCC
P	11	NonTregs	A014-C-108_CATCCGTTCAGACCCG
P	9	NonTregs	A014-C-108_CATTCCGCATCAGTGT
P	3	NonTregs	A014-C-108_CCACAAAAGAATTGTG
P	10	NonTregs	A014-C-108_CCATAAGGTTGTCTAG
P	11	NonTregs	A014-C-108_CCATCACCAATAGTGA
P	3	NonTregs	A014-C-108_CCCATTGCACGCCACA
P	5	NonTregs	A014-C-108_CCGGGTAGTTACGATC
P	5	NonTregs	A014-C-108_CCTCCAATCGCAACAT
P	9	NonTregs	A014-C-108_CCTCTAGTCTTTCCAA
P	5	NonTregs	A014-C-108_CGAAGTTCAGGACAGT
P	3	NonTregs	A014-C-108_CGAGTGCGTCACCCTT
P	5	NonTregs	A014-C-108_CGATCGGGTATTGAGA
P	3	NonTregs	A014-C-108_CGGAACCTCAGTGTCA
P	3	NonTregs	A014-C-108_CGGACACGTTCTCGTC
P	5	NonTregs	A014-C-108_CGGGCATGTCTAGGCC
P	2	NonTregs	A014-C-108_CGTGATAGTCCTTAAG
P	11	NonTregs	A014-C-108_CGTGCTTAGTATGTAG
P	3	NonTregs	A014-C-108_CGTTAGAAGACGCCCT
P	11	NonTregs	A014-C-108_CGTTAGACACCAGTTA
P	3	NonTregs	A014-C-108_CTCAACCTCTTGGTCC
P	5	NonTregs	A014-C-108_CTCCACAGTTCGTACA
P	5	NonTregs	A014-C-108_CTCGAGGTCATGGGAG
P	3	NonTregs	A014-C-108_CTGATCCAGCGTTGTT
P	3	NonTregs	A014-C-108_CTGCCTACACAATCTG
P	3	NonTregs	A014-C-108_CTTTCGGAGGGTCACA
P	5	NonTregs	A014-C-108_GAACGTTAGGTAGCCA
P	4	NonTregs	A014-C-108_GAACGTTCACTGAGGA
P	3	NonTregs	A014-C-108_GACCTTCCAGCTGCCA
P	5	NonTregs	A014-C-108_GACTTCCAGGATCATA
P	11	NonTregs	A014-C-108_GAGCTGCTCACTGTCC
P	5	NonTregs	A014-C-108_GATCGTACACGACCTG
P	5	NonTregs	A014-C-108_GATGATCAGATAACGT
P	11	NonTregs	A014-C-108_GATTCTTAGGCCTGCT
P	5	NonTregs	A014-C-108_GCACGTGCAGAGGACT
P	3	NonTregs	A014-C-108_GCACTAATCGAGCTGC
P	5	NonTregs	A014-C-108_GCAGCCATCTGCGGGT
P	9	NonTregs	A014-C-108_GCCAGGTGTCCAATCA
P	12	NonTregs	A014-C-108_GCCCAGAGTTCTCCTG
P	5	NonTregs	A014-C-108_GCGAGAATCCAACCAA
P	11	NonTregs	A014-C-108_GGAAGTGCACCTCAGG
P	11	NonTregs	A014-C-108_GGATCTAAGGCTTAGG
P	3	NonTregs	A014-C-108_GGCACGTGTTGTCCCT
P	11	NonTregs	A014-C-108_GGGTATTTCAGATTGC
P	5	NonTregs	A014-C-108_GGTAACTCACTGAGGA
P	12	NonTregs	A014-C-108_GGTTAACTCATAGACC
P	3	NonTregs	A014-C-108_GTAGGTTAGAAGTATC
P	9	NonTregs	A014-C-108_GTCAGCGAGTTGTACC
P	9	NonTregs	A014-C-108_GTCGAATCACGTACAT
P	3	NonTregs	A014-C-108_GTGACGCCAAACGGCA
P	3	NonTregs	A014-C-108_GTGATGTAGCGAAACC
P	3	NonTregs	A014-C-108_GTGTTAGTCCAGTACA
P	5	NonTregs	A014-C-108_GTTACCCAGTGAGGCT
P	3	NonTregs	A014-C-108_GTTATGGAGCATGGGT
P	5	NonTregs	A014-C-108_TAACCAGGTTATGTCG
P	3	NonTregs	A014-C-108_TACCGAATCACTCTTA
P	5	NonTregs	A014-C-108_TATCTTGGTACAGTTC
P	5	NonTregs	A014-C-108_TCAAGACTCCCTCGTA
P	11	NonTregs	A014-C-108_TCAGGTACACACCTAA
P	5	NonTregs	A014-C-108_TCATACTCAGACCATT
P	5	NonTregs	A014-C-108_TCATGCCTCCGGCAAC
P	5	NonTregs	A014-C-108_TCATTCAGTAAGACCG
P	5	NonTregs	A014-C-108_TCCATGCGTCGGCCTA
P	5	NonTregs	A014-C-108_TCCATGCTCATGAGGG
P	11	NonTregs	A014-C-108_TCCGATCAGACTTGTC
P	5	NonTregs	A014-C-108_TCTGCCAAGAATAACC
P	3	NonTregs	A014-C-108_TGCACGGGTGTCTTAG
P	5	NonTregs	A014-C-108_TGCAGATTCATGAGTC
P	11	NonTregs	A014-C-108_TGCTTCGGTATACCCA
P	9	NonTregs	A014-C-108_TGTAACGGTTGGGACA
P	11	NonTregs	A014-C-108_TGTGGCGCACCGTACG
P	5	NonTregs	A014-C-108_TGTGTGACAATGCTCA
P	11	NonTregs	A014-C-108_TTAGGCAAGTCTTCCC
P	11	NonTregs	A014-C-108_TTCTTGAAGAGGTTAT
P	5	NonTregs	A014-C-108_TTGACCCGTGAACCGA
P	12	NonTregs	A001-C-104_ATCACTTCAGAGAAAG
P	11	NonTregs	A001-C-104_CAGTTCCTCATTGGTG
P	3	NonTregs	A001-C-104_GACATCACAGCAGAAC
P	11	NonTregs	A001-C-104_TCTTGCGAGAGCCGTA
P	9	NonTregs	A001-C-104_TCTTTGAAGACAGTCG
P	11	NonTregs	A001-C-104_TGATGGTAGAAGTCCG
P	11	NonTregs	A001-C-104_TGCTCGTTCCTTACCG
P	5	NonTregs	A001-C-104_TGCTTGCCAATCTAGC
P	11	NonTregs	A001-C-104_TTCCACGAGGGCCCTT
P	8	NonTregs	A015-C-005_AAAGTGATCCCGAACG
P	8	NonTregs	A015-C-005_AATCGTGGTAACGCGA
P	3	NonTregs	A015-C-005_ACAGAAAGTATAGGAT
P	3	NonTregs	A015-C-005_ACCACAAGTGCTGCAC
P	8	NonTregs	A015-C-005_AGTACCAGTCGGTAAG
P	3	NonTregs	A015-C-005_ATAGACCAGGGAGGGT
P	8	NonTregs	A015-C-005_CCCGAAGCAGGGATAC
P	9	NonTregs	A015-C-005_CGAAGTTCATCCGTTC
P	8	NonTregs	A015-C-005_CGTGAATTCTGCGGAC
P	8	NonTregs	A015-C-005_CGTTAGAAGTAATACG
P	8	NonTregs	A015-C-005_CTCCTCCGTGCGAGTA
P	8	NonTregs	A015-C-005_GATAGCTTCGTGTTCC
P	8	NonTregs	A015-C-005_GGGATGAAGTGTGTTC
P	8	NonTregs	A015-C-005_GTCACTCGTAACGATA
P	8	NonTregs	A015-C-005_TAGGGTTTCCACTTTA
P	8	NonTregs	A015-C-005_TATCGCCAGGATGGCT
P	8	NonTregs	A015-C-005_TTTCCTCTCTAATTCC
P	5	NonTregs	A015-C-106_CAGATTGCACGTAACT
P	3	NonTregs	A015-C-106_CATCGTCTCAAGGCTT
P	3	NonTregs	A015-C-106_CCAATGAAGCTTCATG
P	3	NonTregs	A015-C-106_CCGGGTAGTCCCTAAA
P	10	NonTregs	A015-C-106_CTCAACCTCAACCTCC
P	3	NonTregs	A015-C-106_GAGTGTTTCAGTGATC
P	3	NonTregs	A015-C-106_GCGGATCAGGTCGACA
P	3	NonTregs	A015-C-106_GCGGATCCAGTATTCG
P	3	NonTregs	A015-C-106_GCTCAAAAGGATGTTA
P	3	NonTregs	A015-C-106_GGGTATTTCTACCACC
P	3	NonTregs	A015-C-106_GTCTAGAGTGGGTTGA
P	3	NonTregs	A015-C-106_GTGACGCTCATTATCC
P	11	NonTregs	A015-C-106_GTGGGAACATGCGTGC
P	3	NonTregs	A015-C-106_TAGGTACGTACATACC
P	3	NonTregs	A015-C-106_TCCATGCCATAGAAAC
P	3	NonTregs	A015-C-106_TCTGCCAAGTCGAAGC
P	3	NonTregs	A015-C-106_TGCATGACACCCTATC
P	3	NonTregs	A015-C-106_TTGAACGGTCTACACA
P	9	NonTregs	A015-C-104_GGGACAAAGTCGCGAA
P	9	NonTregs	A015-C-202_AAACGAAAGATTGAGT
P	9	NonTregs	A015-C-202_AACCTTTGTAGCTAAA
P	5	NonTregs	A015-C-202_AACTTCTCAGTGGCTC
P	3	NonTregs	A015-C-202_ACCCTTGTCTTCCTAA
P	5	NonTregs	A015-C-202_ACGTAGTAGCGAAACC
P	5	NonTregs	A015-C-202_AGAGAATTCCGGCAGT
P	9	NonTregs	A015-C-202_AGCCAATAGTTGGCGA
P	11	NonTregs	A015-C-202_AGCTCAAGTGGTGATG
P	5	NonTregs	A015-C-202_AGTCATGAGGACTAAT
P	5	NonTregs	A015-C-202_ATCCACCAGTATCTGC
P	3	NonTregs	A015-C-202_ATGCGATCACGATTCA
P	3	NonTregs	A015-C-202_ATTTCTGTCCTATTTG
P	11	NonTregs	A015-C-202_CAAAGAACATCACCAA
P	5	NonTregs	A015-C-202_CAACAGTCACAGTGTT
P	3	NonTregs	A015-C-202_CAACCTCGTGTTTGCA
P	11	NonTregs	A015-C-202_CACACAATCATGCGGC
P	11	NonTregs	A015-C-202_CACCGTTCAGTCAACT
P	5	NonTregs	A015-C-202_CATCGGGCATGTTCAG
P	2	NonTregs	A015-C-202_CATGCGGCAACGTAAA
P	9	NonTregs	A015-C-202_CGTAAGTCAGGTCAGA
P	11	NonTregs	A015-C-202_CTCCCAATCCTCACTG
P	5	NonTregs	A015-C-202_CTGAGCGGTTCGGCTG
P	9	NonTregs	A015-C-202_GCATCTCTCAAGGAGC
P	11	NonTregs	A015-C-202_GCGGAAAAGCTGTGCC
P	5	NonTregs	A015-C-202_GGCAGTCAGTAGAGTT
P	5	NonTregs	A015-C-202_GGTGAAGGTCATCGCG
P	3	NonTregs	A015-C-202_GTATTTCAGCGTTAGG
P	3	NonTregs	A015-C-202_GTCATCCGTGCCTGAC
P	5	NonTregs	A015-C-202_GTTCGCTTCTCGCGTT
P	2	NonTregs	A015-C-202_TACCCGTTCGGCTGAC
P	3	NonTregs	A015-C-202_TATGTTCCAAGCTGCC
P	9	NonTregs	A015-C-202_TCATTGTAGTTGTCGT
P	9	NonTregs	A015-C-202_TCGGGTGCAGAAGTTA
P	10	NonTregs	A015-C-202_TCTTAGTAGCAGAAAG
P	9	NonTregs	A015-C-202_TGGGCTGGTCAACCAT
P	3	NonTregs	A015-C-202_TGTGCGGCAGAAATCA
P	5	NonTregs	A015-C-202_TTCAATCGTCGTCGGT
P	9	NonTregs	A015-C-202_TTCAGGATCATTCTTG
P	5	NonTregs	A015-C-202_TTGATGGTCTTTCTAG
P	3	NonTregs	A015-C-202_TTGTGTTCACGTGAGA
P	11	NonTregs	A015-C-202_TTTCAGTGTACCTAGT
P	5	NonTregs	A015-C-202_TTTGGAGGTGCTCCGA
P	11	NonTregs	A001-C-014_ATCATTCCAGTGGCTC
U	9	NonTregs	A001-C-023_AAGGTAAAGCACCTGC
U	9	NonTregs	A001-C-023_ACCAAACTCCATCTCG
U	2	NonTregs	A001-C-023_AGAGCCCGTAATGCTC
U	5	NonTregs	A001-C-023_AGATAGATCCACCCTA
U	11	NonTregs	A001-C-023_ATTCATCAGGATTCAA
U	3	NonTregs	A001-C-023_ATTTCACAGTGGAAGA
U	13	NonTregs	A001-C-023_CAACCTCTCTAGACAC
U	9	NonTregs	A001-C-023_GACAGCCCACTAACCA
U	5	NonTregs	A001-C-023_GACCAATAGCTGTTAC
U	3	NonTregs	A001-C-023_GACTCTCCAGCTTTGA
U	11	NonTregs	A001-C-023_GAGGCAAGTACAGGTG
U	3	NonTregs	A001-C-023_GGGAGATAGACCATAA
U	3	NonTregs	A001-C-023_GGTCACGTCACAAGGG
U	2	NonTregs	A001-C-023_TACAACGAGCAGCACA
U	5	NonTregs	A001-C-023_TTGACCCCAAATGGCG
U	12	NonTregs	A002-C-024_AAACCCAGTTAAGTCC
U	9	NonTregs	A002-C-024_AAAGTGAGTCAGTCCG
U	2	NonTregs	A002-C-024_AACCTTTTCCTCTTTC
U	3	NonTregs	A002-C-024_ACCAAACCAGTCAGCC
U	5	NonTregs	A002-C-024_ACGGTTATCTCATTGT
U	9	NonTregs	A002-C-024_ACTTATCTCTTCGCTG
U	5	NonTregs	A002-C-024_AGACACTTCATTCCTA
U	13	NonTregs	A002-C-024_ATCGGCGGTACGATCT
U	5	NonTregs	A002-C-024_ATGATCGCACAACGCC
U	11	NonTregs	A002-C-024_CACAACAGTATATGGA
U	5	NonTregs	A002-C-024_CAGTTCCAGAAGTCAT
U	3	NonTregs	A002-C-024_CCCAACTAGAAAGCGA
U	8	NonTregs	A002-C-024_CCGCAAGCAGTGACCC
U	11	NonTregs	A002-C-024_CCTACGTTCTCGGCTT
U	5	NonTregs	A002-C-024_CGGTCAGAGACCTGGA
U	9	NonTregs	A002-C-024_CGTCCATGTGTGGTCC
U	3	NonTregs	A002-C-024_CGTTCTGCATCCTCAC
U	3	NonTregs	A002-C-024_CTATAGGCAACCACAT
U	13	NonTregs	A002-C-024_CTGTCGTTCCACGGGT
U	5	NonTregs	A002-C-024_GAAATGATCTTCCGTG
U	5	NonTregs	A002-C-024_GAAGGACTCGTGCATA
U	2	NonTregs	A002-C-024_GAAGTAAGTACTAGCT
U	5	NonTregs	A002-C-024_GACTTCCCAGTCTGGC
U	5	NonTregs	A002-C-024_GATCGTAGTATCACCA
U	13	NonTregs	A002-C-024_GCCGTGACACTCTGCT
U	5	NonTregs	A002-C-024_GCCTGTTCATTCCTAT
U	13	NonTregs	A002-C-024_GCTTCACAGGTCATTC
U	11	NonTregs	A002-C-024_GGCGTCAAGTTGAATG
U	10	NonTregs	A002-C-024_GGTGGCTTCCTATGGA
U	3	NonTregs	A002-C-024_GTAGAGGGTACTCGCG
U	5	NonTregs	A002-C-024_GTGCGTGGTGACACGA
U	12	NonTregs	A002-C-024_GTGGAGAGTCTCTCAC
U	12	NonTregs	A002-C-024_TACTTACCATATAGCC
U	2	NonTregs	A002-C-024_TCACGCTGTCAGGTAG
U	5	NonTregs	A002-C-024_TCAGGGCAGTAGGAAG
U	3	NonTregs	A002-C-024_TCCCACATCATCGTAG
U	13	NonTregs	A002-C-024_TCCCATGAGAAATGGG
U	5	NonTregs	A002-C-024_TCGAACACACAAATCC
U	13	NonTregs	A002-C-024_TCGAAGTAGTCTGGAG
U	13	NonTregs	A002-C-024_TCGGATACAAATGGTA
U	5	NonTregs	A002-C-024_TCGTGGGAGTGACACG
U	11	NonTregs	A002-C-024_TCTGCCAGTACGAGCA
U	5	NonTregs	A002-C-024_TGAGGAGTCAACTGGT
U	11	NonTregs	A002-C-024_TGCTCCATCCTCTAAT
U	9	NonTregs	A002-C-024_TGGGCGTGTAGTCTTG
U	13	NonTregs	A002-C-024_TGGTAGTTCCCGTTGT
U	13	NonTregs	A002-C-024_TGTTACTCAGACAAGC
U	3	NonTregs	A002-C-024_TGTTGGAAGACGAAGA
U	5	NonTregs	A014-C-054_AAAGGTACAAGTGGAC
U	3	NonTregs	A014-C-054_AAAGTGAGTACTGCGC
U	5	NonTregs	A014-C-054_AAAGTGATCTCACCCA
U	9	NonTregs	A014-C-054_AACAAAGTCTCCTACG
U	5	NonTregs	A014-C-054_AACAACCCATTGCTTT
U	3	NonTregs	A014-C-054_AACAAGAAGACGCAGT
U	13	NonTregs	A014-C-054_AACAAGAGTACTGAGG
U	5	NonTregs	A014-C-054_AACAGGGGTGGCGTAA
U	9	NonTregs	A014-C-054_AACCACAGTCGATGCC
U	5	NonTregs	A014-C-054_AACGAAACATTCTTCA
U	5	NonTregs	A014-C-054_AAGTTCGCACCTATCC
U	5	NonTregs	A014-C-054_AAGTTCGTCGCTTGCT
U	3	NonTregs	A014-C-054_AATGACCTCAGCTGAT
U	11	NonTregs	A014-C-054_AATTCCTAGGAATGTT
U	9	NonTregs	A014-C-054_ACACGCGAGCACCTGC
U	5	NonTregs	A014-C-054_ACACGCGTCTATCGGA
U	5	NonTregs	A014-C-054_ACATCCCGTGTGTGGA
U	5	NonTregs	A014-C-054_ACATGCAGTCGGCTAC
U	3	NonTregs	A014-C-054_ACCATTTAGAAGCGGG
U	5	NonTregs	A014-C-054_ACCCTCACAGGTATGG
U	5	NonTregs	A014-C-054_ACGCACGCATGGCTAT
U	5	NonTregs	A014-C-054_ACGTACATCATTTCGT
U	5	NonTregs	A014-C-054_ACGTTCCGTTGCCTAA
U	9	NonTregs	A014-C-054_ACTACGACACTAGGCC
U	5	NonTregs	A014-C-054_ACTATGGAGGTCCCTG
U	3	NonTregs	A014-C-054_ACTGATGGTGTGTTTG
U	5	NonTregs	A014-C-054_AGAAATGCAGAGTAAT
U	5	NonTregs	A014-C-054_AGACCCGCAGGATCTT
U	9	NonTregs	A014-C-054_AGAGAGCGTACGATTC
U	5	NonTregs	A014-C-054_AGATCCAAGTGATAGT
U	3	NonTregs	A014-C-054_AGATGAATCTACCCAC
U	5	NonTregs	A014-C-054_AGCATCACACGTGTGC
U	5	NonTregs	A014-C-054_AGCCAATTCCACGTCT
U	5	NonTregs	A014-C-054_AGCTACAGTAGAGACC
U	2	NonTregs	A014-C-054_AGCTTCCTCGGCCTTT
U	5	NonTregs	A014-C-054_AGGATCTTCTTCCTAA
U	3	NonTregs	A014-C-054_AGGGTCCGTGACGTCC
U	3	NonTregs	A014-C-054_AGGTTACCAGACACAG
U	3	NonTregs	A014-C-054_AGTCAACCATCGATGT
U	3	NonTregs	A014-C-054_AGTCTCCGTAAGGCTG
U	9	NonTregs	A014-C-054_AGTGATCGTCCCGTGA
U	5	NonTregs	A014-C-054_AGTTAGCTCCTCACGT
U	5	NonTregs	A014-C-054_AGTTAGCTCTGCGGCA
U	2	NonTregs	A014-C-054_AGTTCCCAGTAAATGC
U	5	NonTregs	A014-C-054_ATAGACCAGATTTGCC
U	5	NonTregs	A014-C-054_ATCATTCCAAAGGCTG
U	5	NonTregs	A014-C-054_ATCATTCGTAGTCGTT
U	5	NonTregs	A014-C-054_ATCCTATTCGCCAGTG
U	5	NonTregs	A014-C-054_ATCGATGTCGCTGCGA
U	5	NonTregs	A014-C-054_ATCGTGAAGACCAAAT
U	5	NonTregs	A014-C-054_ATGCGATAGAAGTCAT
U	5	NonTregs	A014-C-054_ATGCGATCATCGATCA
U	2	NonTregs	A014-C-054_ATGGAGGTCCGTGTCT
U	5	NonTregs	A014-C-054_ATGGATCAGGTGAGCT
U	5	NonTregs	A014-C-054_ATGGATCTCGCATAGT
U	5	NonTregs	A014-C-054_ATGGTTGGTCATATGC
U	5	NonTregs	A014-C-054_ATTCATCTCCGTGTAA
U	5	NonTregs	A014-C-054_ATTCCCGCATGAATAG
U	3	NonTregs	A014-C-054_CAACAACCAGCATCTA
U	5	NonTregs	A014-C-054_CAACAACTCGGCTATA
U	5	NonTregs	A014-C-054_CAACGATGTTCAAGTC
U	5	NonTregs	A014-C-054_CAATCGAGTCCAGAAG
U	5	NonTregs	A014-C-054_CAATGACGTGGCACTC
U	3	NonTregs	A014-C-054_CAATGACTCTCCTGAC
U	5	NonTregs	A014-C-054_CACCAAACACGTGAGA
U	5	NonTregs	A014-C-054_CACCGTTGTGAGGATC
U	5	NonTregs	A014-C-054_CACGAATTCGACGTCG
U	3	NonTregs	A014-C-054_CAGAGCCAGGCGAACT
U	5	NonTregs	A014-C-054_CAGAGCCAGGGCATGT
U	5	NonTregs	A014-C-054_CAGATCAAGCGTGCTC
U	5	NonTregs	A014-C-054_CAGCAGCGTGTTGAGG
U	5	NonTregs	A014-C-054_CAGTGCGCAGCGGATA
U	3	NonTregs	A014-C-054_CAGTTCCCAGCACGAA
U	5	NonTregs	A014-C-054_CATACCCGTCGACTTA
U	5	NonTregs	A014-C-054_CATTCCGAGTAACCTC
U	5	NonTregs	A014-C-054_CCACAAAAGAGAGTTT
U	5	NonTregs	A014-C-054_CCACAAATCTCTGGTC
U	5	NonTregs	A014-C-054_CCACACTAGTAAACGT
U	5	NonTregs	A014-C-054_CCACACTGTAGGACCA
U	5	NonTregs	A014-C-054_CCGAACGTCTGCGATA
U	13	NonTregs	A014-C-054_CCGGTGATCGTTATCT
U	9	NonTregs	A014-C-054_CCGTTCATCTGGTTGA
U	5	NonTregs	A014-C-054_CCTAACCGTGACACGA
U	5	NonTregs	A014-C-054_CCTAAGATCGGTCACG
U	5	NonTregs	A014-C-054_CCTCACACACACCAGC
U	5	NonTregs	A014-C-054_CGAGAAGCAATGGCAG
U	5	NonTregs	A014-C-054_CGAGGCTCAGCTACCG
U	5	NonTregs	A014-C-054_CGCAGGTAGCCAACCC
U	5	NonTregs	A014-C-054_CGCCATTGTCCGAAGA
U	3	NonTregs	A014-C-054_CGTAATGTCGTAGCCG
U	9	NonTregs	A014-C-054_CGTCCATTCATACGGT
U	5	NonTregs	A014-C-054_CGTGTCTGTTTGCAGT
U	5	NonTregs	A014-C-054_CGTGTCTTCAACTCTT
U	5	NonTregs	A014-C-054_CTAACCCGTCCCAAAT
U	3	NonTregs	A014-C-054_CTCAGGGCAATCAAGA
U	5	NonTregs	A014-C-054_CTCATGCCAGAGTAAT
U	5	NonTregs	A014-C-054_CTCATGCCAGATAAAC
U	5	NonTregs	A014-C-054_CTCCAACTCCATGCAA
U	3	NonTregs	A014-C-054_CTCCGATGTAGTCTTG
U	9	NonTregs	A014-C-054_CTGAGGCGTCTAGTGT
U	5	NonTregs	A014-C-054_CTGGACGCATCCGATA
U	9	NonTregs	A014-C-054_CTGTACCAGGGCAACT
U	5	NonTregs	A014-C-054_CTGTATTCATACTTTC
U	5	NonTregs	A014-C-054_CTTCCGACATAACTCG
U	5	NonTregs	A014-C-054_CTTCGGTTCGCTTTAT
U	3	NonTregs	A014-C-054_GAACACTTCAACTACG
U	5	NonTregs	A014-C-054_GAAGAATGTGGACCAA
U	5	NonTregs	A014-C-054_GAAGGGTGTGATCGTT
U	13	NonTregs	A014-C-054_GAAGGGTTCCTTCGAC
U	5	NonTregs	A014-C-054_GAATAGAGTATGACAA
U	5	NonTregs	A014-C-054_GACCCAGTCCCAGGAC
U	3	NonTregs	A014-C-054_GACCCTTCAGCGTTGC
U	9	NonTregs	A014-C-054_GACGTTAGTCCATCTC
U	5	NonTregs	A014-C-054_GACTGATCAATTCACG
U	5	NonTregs	A014-C-054_GACTGATGTGACAACG
U	5	NonTregs	A014-C-054_GAGACCCCAGACTGCC
U	5	NonTregs	A014-C-054_GATAGCTGTATTGCCA
U	5	NonTregs	A014-C-054_GATCACACAAGTGCTT
U	11	NonTregs	A014-C-054_GATGGAGGTATGAGGC
U	3	NonTregs	A014-C-054_GATGTTGCAGAATGTA
U	5	NonTregs	A014-C-054_GCACATAAGTTCATCG
U	9	NonTregs	A014-C-054_GCAGCCACACGTCGGT
U	5	NonTregs	A014-C-054_GCAGTTAAGGCCTAGA
U	11	NonTregs	A014-C-054_GCTGGGTCAAATACGA
U	3	NonTregs	A014-C-054_GCTTGGGTCGAGTCCG
U	5	NonTregs	A014-C-054_GGAGAACGTAATGCTC
U	5	NonTregs	A014-C-054_GGAGATGCAATTCACG
U	5	NonTregs	A014-C-054_GGATGTTAGATCACTC
U	5	NonTregs	A014-C-054_GGCACGTTCCCGTTGT
U	3	NonTregs	A014-C-054_GGCGTCATCTTGGTGA
U	3	NonTregs	A014-C-054_GGGATCCAGCCACTCG
U	3	NonTregs	A014-C-054_GGGATCCAGGCACTAG
U	3	NonTregs	A014-C-054_GGGTATTGTGGAACAC
U	3	NonTregs	A014-C-054_GGGTGAACAACACGTT
U	5	NonTregs	A014-C-054_GGTCTGGAGGGAGGTG
U	11	NonTregs	A014-C-054_GTAAGTCCAGAACGCA
U	11	NonTregs	A014-C-054_GTAGAGGGTAGAGTTA
U	5	NonTregs	A014-C-054_GTAGGTTAGCCTCACG
U	2	NonTregs	A014-C-054_GTCATTTCAACAAAGT
U	9	NonTregs	A014-C-054_GTCCACTCAAGTGTCT
U	5	NonTregs	A014-C-054_GTCGAATGTAGAAACT
U	9	NonTregs	A014-C-054_GTCGCGATCACTCACC
U	5	NonTregs	A014-C-054_GTCGTAATCAACGTGT
U	5	NonTregs	A014-C-054_GTCGTAATCACGAACT
U	3	NonTregs	A014-C-054_GTCGTTCAGTTCTACG
U	5	NonTregs	A014-C-054_GTGGAAGCAGTGTATC
U	5	NonTregs	A014-C-054_GTGGGAATCTCATAGG
U	5	NonTregs	A014-C-054_GTGTGATGTAGTGCGA
U	5	NonTregs	A014-C-054_GTGTGGCCAAGTCGTT
U	3	NonTregs	A014-C-054_GTGTTAGAGTCCTGCG
U	5	NonTregs	A014-C-054_GTTACCCCATGATGCT
U	2	NonTregs	A014-C-054_GTTACGAGTCAAGGCA
U	9	NonTregs	A014-C-054_GTTCTATAGGACACTG
U	5	NonTregs	A014-C-054_GTTGCTCCAGGCACAA
U	5	NonTregs	A014-C-054_GTTTACTCAACAAGAT
U	5	NonTregs	A014-C-054_GTTTGGACAAGAGTAT
U	5	NonTregs	A014-C-054_TAAGCCATCTTTGATC
U	5	NonTregs	A014-C-054_TAAGCGTCAGAAGCGT
U	5	NonTregs	A014-C-054_TAAGCGTGTTGCGGAA
U	11	NonTregs	A014-C-054_TACCCGTAGGCAGGGA
U	5	NonTregs	A014-C-054_TACCGAACACCATAAC
U	9	NonTregs	A014-C-054_TACTGCCAGTAAACTG
U	9	NonTregs	A014-C-054_TAGACCAGTCGAGATG
U	5	NonTregs	A014-C-054_TAGACTGAGGTCTTTG
U	5	NonTregs	A014-C-054_TAGACTGCATGGTACT
U	3	NonTregs	A014-C-054_TAGGAGGAGGTTACAA
U	5	NonTregs	A014-C-054_TAGGGTTGTGAGTAGC
U	9	NonTregs	A014-C-054_TAGGTACAGGGCAATC
U	5	NonTregs	A014-C-054_TATCCTACACGTATAC
U	5	NonTregs	A014-C-054_TATCCTACACGTTCGG
U	5	NonTregs	A014-C-054_TATCTGTTCCTTCACG
U	9	NonTregs	A014-C-054_TCAAGCATCTTGTTAC
U	5	NonTregs	A014-C-054_TCACACCCAGTTGTTG
U	5	NonTregs	A014-C-054_TCAGCCTCATGGGATG
U	5	NonTregs	A014-C-054_TCAGTTTTCGGAGTAG
U	5	NonTregs	A014-C-054_TCATGCCCACCAGCGT
U	5	NonTregs	A014-C-054_TCATTGTGTAATCAGA
U	5	NonTregs	A014-C-054_TCCACGTCAGGAAGTC
U	5	NonTregs	A014-C-054_TCCGGGAAGTAAATGC
U	5	NonTregs	A014-C-054_TCCTCGAAGTAGCCAG
U	5	NonTregs	A014-C-054_TCGAAGTGTGATGTAA
U	9	NonTregs	A014-C-054_TCGGGACTCTATCCAT
U	5	NonTregs	A014-C-054_TCTATACAGATGGGCT
U	5	NonTregs	A014-C-054_TCTGTCGAGGTGATAT
U	5	NonTregs	A014-C-054_TCTGTCGCATTACGGT
U	13	NonTregs	A014-C-054_TCTTAGTCAGCAGTGA
U	5	NonTregs	A014-C-054_TGACCCTTCGTTCTGC
U	5	NonTregs	A014-C-054_TGACTCCTCAACCTTT
U	13	NonTregs	A014-C-054_TGAGCATAGGCGTTAG
U	9	NonTregs	A014-C-054_TGATCAGAGCGAATGC
U	9	NonTregs	A014-C-054_TGCATCCCAACGTAAA
U	5	NonTregs	A014-C-054_TGCGACGCATCGAACT
U	5	NonTregs	A014-C-054_TGCGACGTCGACCATA
U	5	NonTregs	A014-C-054_TGCTTCGCACGCCAGT
U	3	NonTregs	A014-C-054_TGGGAAGAGGCAATGC
U	5	NonTregs	A014-C-054_TGGGAGAAGGTTGTTC
U	5	NonTregs	A014-C-054_TGGTGATCAACGAGGT
U	11	NonTregs	A014-C-054_TGGTGATGTTCAGCGC
U	3	NonTregs	A014-C-054_TGTGATGTCCACCTGT
U	5	NonTregs	A014-C-054_TGTGTGACACGCTGCA
U	2	NonTregs	A014-C-054_TGTTACTGTGACAGCA
U	5	NonTregs	A014-C-054_TGTTCCGGTACTCCGG
U	3	NonTregs	A014-C-054_TGTTGAGGTATGGTTC
U	2	NonTregs	A014-C-054_TTAGTCTTCAGCCTTC
U	5	NonTregs	A014-C-054_TTCCACGCATTGCTGA
U	9	NonTregs	A014-C-054_TTCCGGTAGGTAAAGG
U	5	NonTregs	A014-C-054_TTCCTAATCCTCAGGG
U	5	NonTregs	A014-C-054_TTCCTTCAGAACTCCT
U	5	NonTregs	A014-C-054_TTCCTTCAGCGTCTCG
U	5	NonTregs	A014-C-054_TTCGCTGTCTTCGATT
U	5	NonTregs	A014-C-054_TTCTCTCTCGACATAC
U	9	NonTregs	A014-C-054_TTGCCTGAGACCCTTA
U	3	NonTregs	A014-C-054_TTGGATGCACAAGCAG
U	5	NonTregs	A014-C-054_TTGGATGCAGTCTTCC
U	3	NonTregs	A014-C-054_TTGTTGTTCAGCGCGT
U	9	NonTregs	A014-C-054_TTTCACAGTGTGCTTA
U	3	NonTregs	A014-C-054_TTTCGATGTCGTCGGT
U	5	NonTregs	A014-C-054_TTTGACTGTAACATAG
U	11	NonTregs	A015-C-010_AAGCGAGAGCAAGGAA
U	3	NonTregs	A015-C-010_ACCTGAAGTGTTAACC
U	3	NonTregs	A015-C-010_AGAGCAGCATCATGAC
U	11	NonTregs	A015-C-010_ATTTCTGTCCACTTTA
U	3	NonTregs	A015-C-010_CATTGCCCAGGCGATA
U	3	NonTregs	A015-C-010_CCATCACGTTATTCCT
U	9	NonTregs	A015-C-010_CGTTCTGCAATTGGTC
U	3	NonTregs	A015-C-010_GCCAGCATCATCTACT
U	11	NonTregs	A015-C-010_GGTTCTCTCTGTAACG
U	3	NonTregs	A015-C-010_GTGGCGTGTCTGGTTA
U	3	NonTregs	A015-C-010_TCTTTGATCTGTAAGC
U	3	NonTregs	A015-C-010_TGCAGTAGTGGTCAAG
U	9	NonTregs	A015-C-010_TTACAGGGTACTTCCC
U	3	NonTregs	A015-C-010_TTTCAGTGTCATGGCC
U	3	NonTregs	A015-C-010_TTTGGAGCAATGAAAC
U	5	NonTregs	A002-C-121-R0_AATTTCCAGGTTCACT
U	5	NonTregs	A002-C-121-R0_ACAGAAATCGTTGTTT
U	12	NonTregs	A002-C-121-R0_ACCGTTCGTGACCTGC
U	3	NonTregs	A002-C-121-R0_ACGTCCTAGCTCATAC
U	5	NonTregs	A002-C-121-R0_AGACCATAGACGCTCC
U	3	NonTregs	A002-C-121-R0_AGTTCGAGTCGGTGTC
U	12	NonTregs	A002-C-121-R0_ATGGGTTGTCTGCATA
U	11	NonTregs	A002-C-121-R0_ATGTCTTGTCTACAGT
U	6	NonTregs	A002-C-121-R0_CAACAGTAGCTGGTGA
U	9	NonTregs	A002-C-121-R0_CAATCGAGTCCGGTGT
U	3	NonTregs	A002-C-121-R0_CAGCAGCGTAACAAGT
U	3	NonTregs	A002-C-121-R0_CCGAACGGTAAGGTCG
U	9	NonTregs	A002-C-121-R0_GAGTGAGCAGACACAG
U	3	NonTregs	A002-C-121-R0_GATCATGTCTCATGGA
U	9	NonTregs	A002-C-121-R0_GCATCTCCATGACTGT
U	3	NonTregs	A002-C-121-R0_GGAATCTAGCTGCCTG
U	11	NonTregs	A002-C-121-R0_GGGCCATCATACCAGT
U	9	NonTregs	A002-C-121-R0_GGTGATTAGGCCATAG
U	12	NonTregs	A002-C-121-R0_GTCGAATGTCAACATC
U	13	NonTregs	A002-C-121-R0_GTCTACCAGGTCCCTG
U	5	NonTregs	A002-C-121-R0_GTTATGGCAATACGCT
U	9	NonTregs	A002-C-121-R0_TACGCTCAGCAACCAG
U	5	NonTregs	A002-C-121-R0_TCCACGTCAGCGTGCT
U	5	NonTregs	A002-C-121-R0_TCCCACACAATACAGA
U	9	NonTregs	A002-C-121-R0_TCCTCTTCAATCGTCA
U	12	NonTregs	A002-C-121-R0_TCTCAGCCAAATCAAG
U	3	NonTregs	A002-C-121-R0_TCTCCGAAGATACCAA
U	5	NonTregs	A002-C-121-R0_TGAATCGAGGGTGAAA
U	5	NonTregs	A002-C-121-R0_TGAGGAGTCTCGACCT
U	12	NonTregs	A002-C-121-R0_TGTCCTGTCATGAAAG
U	5	NonTregs	A002-C-121-R0_TTACCGCAGTTTGAGA
U	9	NonTregs	A002-C-121-R0_TTTCATGGTGGGACAT
P	11	NonTregs	A001-C-203_AACCAACTCTGCATGA
P	11	NonTregs	A001-C-203_CACATGAAGCGACTTT
P	3	NonTregs	A001-C-203_CATGCTCCAGGGATAC
P	9	NonTregs	A001-C-203_CCTCAACGTACAACGG
P	12	NonTregs	A001-C-203_CGAGAAGGTGGGAGAG
P	3	NonTregs	A001-C-203_CTTCCGACATGGAGAC
P	6	NonTregs	A001-C-203_GAAGGACTCACCCTTG
P	9	NonTregs	A001-C-203_GCACGTGAGCGCCATC
P	11	NonTregs	A001-C-203_GCCAACGTCCCATTCG
P	5	NonTregs	A001-C-203_GGGCTACAGGAGTCTG
P	11	NonTregs	A001-C-203_TCGAACATCTTGATTC
P	9	NonTregs	A001-C-203_TCTTGCGCAATGCAAA
P	10	NonTregs	A001-C-203_TCTTGCGCAGGCTATT
P	11	NonTregs	A001-C-203_TGGATGTTCTTCCAGC
P	11	NonTregs	A001-C-203_TTTGGTTGTCTTCTAT
U	11	NonTregs	A002-C-121_ACTGTCCAGATAGTCA
U	12	NonTregs	A002-C-121_AGGGTGAAGCGTTACT
U	12	NonTregs	A002-C-121_ATCCACCTCCTCTAAT
U	3	NonTregs	A002-C-121_CAAGAGGCAGTCGCTG
U	3	NonTregs	A002-C-121_CCGAACGTCAACCGAT
U	9	NonTregs	A002-C-121_CCTAACCTCCAAATGC
U	3	NonTregs	A002-C-121_CGTAATGCAAGATGTA
U	9	NonTregs	A002-C-121_CTCATCGAGCCAGACA
U	9	NonTregs	A002-C-121_CTCTCGATCACCCTGT
U	9	NonTregs	A002-C-121_CTGTATTAGCAGAAAG
U	12	NonTregs	A002-C-121_GAATAGAAGACTCCGC
U	3	NonTregs	A002-C-121_GAGTTACGTTCCGTTC
U	12	NonTregs	A002-C-121_GATGACTTCTGGCCAG
U	12	NonTregs	A002-C-121_GGAGAACTCGTTCTCG
U	3	NonTregs	A002-C-121_GTCAAACTCCCAAGTA
U	3	NonTregs	A002-C-121_GTCTACCTCTAAGCGT
U	3	NonTregs	A002-C-121_GTGGCGTAGCCACAAG
U	11	NonTregs	A002-C-121_GTTAGACCAATAGAGT
U	8	NonTregs	A002-C-121_GTTGCTCGTTGTAAAG
U	3	NonTregs	A002-C-121_TACCTGCGTTTGCAGT
U	9	NonTregs	A002-C-121_TAGTGCAGTCCTGGGT
U	12	NonTregs	A002-C-121_TCAGCAAGTCGCACAC
U	12	NonTregs	A002-C-121_TCCTAATAGAAACCCG
P	5	NonTregs	A008-E-015_AAACGAACAGGGTTGA
P	3	NonTregs	A008-E-015_AAAGGGCTCACGTCCT
P	5	NonTregs	A008-E-015_AAATGGATCTTTACAC
P	3	NonTregs	A008-E-015_AACGGGAAGTCAGGGT
P	5	NonTregs	A008-E-015_AAGGAATAGTCTAGCT
P	14	NonTregs	A008-E-015_ACACAGTCAGCTATTG
P	14	NonTregs	A008-E-015_ACCTGTCTCGCACGGT
P	5	NonTregs	A008-E-015_ACTATGGAGCTGTTCA
P	5	NonTregs	A008-E-015_ACTGATGTCTACACTT
P	14	NonTregs	A008-E-015_ACTTAGGAGGTGCAGT
P	5	NonTregs	A008-E-015_AGACAGGTCTTACCGC
P	9	NonTregs	A008-E-015_AGATGCTCACTTCATT
P	5	NonTregs	A008-E-015_AGCATCAAGTTCATGC
P	3	NonTregs	A008-E-015_AGCGCCACAGCTCCTT
P	5	NonTregs	A008-E-015_AGCTCAATCAGGACGA
P	5	NonTregs	A008-E-015_AGGATAACACGCTGCA
P	3	NonTregs	A008-E-015_AGGCATTTCATGCCGG
P	9	NonTregs	A008-E-015_AGGCCACCAGCATTGT
P	9	NonTregs	A008-E-015_AGGGCTCGTAGGCAGT
P	5	NonTregs	A008-E-015_AGGTCTACAACTGCCG
P	13	NonTregs	A008-E-015_AGTACCACAGCGATTT
P	14	NonTregs	A008-E-015_AGTTCCCGTTCGGCCA
P	14	NonTregs	A008-E-015_ATACCGACAGCGGTTC
P	13	NonTregs	A008-E-015_ATCAGGTCAAGGGCAT
P	9	NonTregs	A008-E-015_ATCGTAGGTTTACCTT
P	5	NonTregs	A008-E-015_ATGATCGGTAGTGGCA
P	9	NonTregs	A008-E-015_ATTCAGGCAAATGAAC
P	5	NonTregs	A008-E-015_ATTCCTAGTTAGAGAT
P	5	NonTregs	A008-E-015_ATTCTTGTCGTGGACC
P	9	NonTregs	A008-E-015_ATTGTTCAGCAACAAT
P	5	NonTregs	A008-E-015_CAACGATCACAAATGA
P	5	NonTregs	A008-E-015_CAAGCTAGTCCACTTC
P	9	NonTregs	A008-E-015_CACATGAGTGCCCTTT
P	5	NonTregs	A008-E-015_CACGGGTTCCATCTCG
P	5	NonTregs	A008-E-015_CAGAGCCGTCTGATCA
P	5	NonTregs	A008-E-015_CAGCAGCTCGCTGACG
P	5	NonTregs	A008-E-015_CATACCCTCCTAGAGT
P	9	NonTregs	A008-E-015_CATCGTCCAGCCCAGT
P	3	NonTregs	A008-E-015_CATGAGTTCTATCGCC
P	5	NonTregs	A008-E-015_CATTCCGCAACCAATC
P	3	NonTregs	A008-E-015_CATTCTAAGCCATATC
P	5	NonTregs	A008-E-015_CATTGCCCAGAACTAA
P	5	NonTregs	A008-E-015_CCAATTTAGTGATTCC
P	5	NonTregs	A008-E-015_CCACAAAAGTAGCAAT
P	5	NonTregs	A008-E-015_CCCGGAAAGCAAGGAA
P	5	NonTregs	A008-E-015_CCCTAACTCTCATAGG
P	13	NonTregs	A008-E-015_CCGAACGGTGCTAGCC
P	10	NonTregs	A008-E-015_CCTAAGAGTAGCTGAG
P	3	NonTregs	A008-E-015_CCTACGTAGGCCTGCT
P	5	NonTregs	A008-E-015_CGATGCGAGACTACGG
P	5	NonTregs	A008-E-015_CGCAGGTGTCGTGATT
P	5	NonTregs	A008-E-015_CGGAATTCAACCGACC
P	5	NonTregs	A008-E-015_CGGGTCAGTAACATCC
P	5	NonTregs	A008-E-015_CGTAGTACAAGCTACT
P	5	NonTregs	A008-E-015_CTCCGATAGTGGATAT
P	9	NonTregs	A008-E-015_CTGCTCAGTTCGCGTG
P	5	NonTregs	A008-E-015_CTGTATTAGCACTCGC
P	3	NonTregs	A008-E-015_CTTTCAACAGAGTCTT
P	9	NonTregs	A008-E-015_GACCAATAGCTCTGTA
P	5	NonTregs	A008-E-015_GAGTTTGGTGGACCTC
P	9	NonTregs	A008-E-015_GATAGCTTCTTGATTC
P	9	NonTregs	A008-E-015_GATCCCTGTCTTCTAT
P	5	NonTregs	A008-E-015_GATGATCGTACGAGCA
P	5	NonTregs	A008-E-015_GCAGCCAGTGACTCTA
P	5	NonTregs	A008-E-015_GCATCGGTCTCAGTCC
P	5	NonTregs	A008-E-015_GCATCTCGTTCGGCCA
[truncated: 4,172 more rows]

## Sheet: Fig4e
EnterocyteDiseaseStage	StemCellfr	LymphocyteDiseaseStage	TregsCellfr
N	0.00308166	N	0.00694444
N	0.00390625	N	0.015625
U	0.101293	U	0.0329736
U	0.0722892	U	0.0632911
U	0.0667838	U	0.0201271
U	0.110048	U	0.101695
P	0.466954	P	0.157658
P	0.17316	P	0.133333
P	0.242353	P	0.0214286
P	0.252747	P	0.0454545
P	0.363636	P	0.154472
P	0.0350877	P	0
P	0.0714286	A	0.333333
P	0.0212766	A	0.170732
A	0.764706
A	0.5

## Sheet: Fig4f
RunNumber	ELVAR_StemCell_Z	ELVAR_StemCell_P	LVnonseq_StemCell_Z	LVnonseq_StemCell_P	ELVAR_TregsCell_Z	ELVAR_TregsCell_P	LVnonseq_TregsCell_Z	LVnonseq_TregsCell_P
1	6.50101	7.97815e-11	5.64861	1.61754e-08	2.54726	0.0108573	0.769674	0.441493
2	6.65872	2.76215e-11	6.17588	6.57944e-10	2.00163	0.0453245	0.786914	0.431332
3	9.61641	6.81684e-22	5.79514	6.82644e-09	2.30534	0.0211478	0.806979	0.419679
4	9.04364	1.51545e-19	5.94575	2.75202e-09	2.04213	0.0411387	0.863338	0.387952
5	5.86232	4.56431e-09	5.38942	7.06844e-08	2.84113	0.00449535	0.866538	0.386195
6	5.47316	4.4208e-08	5.78913	7.07532e-09	2.38134	0.0172498	0.883212	0.377122
7	7.87712	3.3502e-15	6.06707	1.30268e-09	1.89703	0.0578243	0.988905	0.32271
8	9.89936	4.18944e-23	5.49024	4.01393e-08	2.90187	0.0037094	1.01057	0.312224
9	6.42274	1.33843e-10	6.13894	8.30725e-10	4.50474	6.6454e-06	1.0776	0.28121
10	8.62155	6.60542e-18	5.55552	2.76788e-08	1.77473	0.0759418	1.089	0.276155
11	9.9221	3.33645e-23	6.18046	6.39132e-10	2.50131	0.0123734	1.13782	0.255195
12	8.03887	9.0667e-16	4.95099	7.38376e-07	3.18849	0.0014302	1.1414	0.253705
13	4.22134	2.42851e-05	4.86044	1.17128e-06	2.19648	0.0280577	1.16488	0.244068
14	6.64531	3.02582e-11	5.53886	3.0444e-08	2.38066	0.0172817	1.17572	0.239706
15	6.87612	6.15031e-12	3.67803	0.000235043	5.42958	5.64869e-08	1.18336	0.236665
16	5.56181	2.66994e-08	6.04427	1.50091e-09	1.55076	0.120959	1.19911	0.230485
17	5.79355	6.89158e-09	5.51854	3.41822e-08	1.79592	0.0725066	1.20182	0.229434
18	5.86638	4.45421e-09	5.86779	4.41638e-09	2.81367	0.00489792	1.22193	0.221735
19	5.84136	5.1777e-09	5.331	9.76715e-08	2.79509	0.00518846	1.22831	0.219329
20	6.79086	1.11469e-11	5.4437	5.21858e-08	2.09611	0.0360722	1.2542	0.209769
21	8.10733	5.17457e-16	3.44109	0.000579373	2.79805	0.00514123	1.26302	0.206582
22	4.41215	1.02351e-05	4.64731	3.36285e-06	2.22689	0.0259546	1.2633	0.206482
23	8.0239	1.02437e-15	5.56089	2.68404e-08	5.7554	8.64349e-09	1.28442	0.198997
24	4.08388	4.42892e-05	6.00283	1.93907e-09	3.98892	6.63754e-05	1.39086	0.164267
25	10.8917	1.26222e-27	5.49279	3.95632e-08	1.19146	0.233471	1.39918	0.16176
26	6.30811	2.82472e-10	5.40752	6.39049e-08	2.93171	0.00337106	1.50605	0.132055
27	5.54101	3.00741e-08	5.90734	3.47678e-09	1.98729	0.0468898	1.51957	0.128618
28	6.58745	4.47458e-11	4.80107	1.57819e-06	2.43013	0.0150934	1.56498	0.117589
29	4.35584	1.32557e-05	6.04378	1.5054e-09	2.14238	0.032163	1.63495	0.102059
30	7.14995	8.68076e-13	5.41679	6.06771e-08	2.83331	0.00460694	1.67205	0.0945141
31	12.1765	4.14795e-34	5.51467	3.49433e-08	3.70204	0.000213876	1.68402	0.0921778
32	7.97094	1.57478e-15	4.76678	1.87191e-06	1.00691	0.313979	1.68822	0.0913699
33	8.29581	1.07851e-16	4.91999	8.65495e-07	4.47665	7.58239e-06	1.75215	0.0797473
34	8.45675	2.74921e-17	4.1822	2.88704e-05	2.07868	0.037647	1.7681	0.0770439
35	7.11206	1.14328e-12	4.97418	6.55231e-07	2.34473	0.0190406	1.77042	0.0766568
36	5.33703	9.44806e-08	5.28382	1.26516e-07	1.54867	0.121461	1.78802	0.0737723
37	4.65023	3.31569e-06	6.20369	5.51551e-10	2.87865	0.00399383	1.79223	0.0730969
38	9.52224	1.69492e-21	5.98537	2.15892e-09	4.44961	8.60254e-06	1.8083	0.0705599
39	7.43533	1.0431e-13	5.51203	3.54726e-08	5.21684	1.81997e-07	1.87455	0.0608551
40	5.49377	3.93438e-08	5.24405	1.57092e-07	3.98187	6.83738e-05	1.8759	0.0606684
41	7.57399	3.61938e-14	6.13409	8.56468e-10	2.02266	0.043108	1.89785	0.0577163
42	10.9172	9.53762e-28	5.98508	2.16287e-09	4.88459	1.03647e-06	1.94485	0.0517934
43	4.76307	1.90672e-06	4.95431	7.25858e-07	3.01581	0.00256295	1.98843	0.0467644
44	6.74661	1.51339e-11	5.72968	1.00621e-08	3.19315	0.0014073	1.99526	0.0460149
45	8.69817	3.37268e-18	6.00617	1.89958e-09	1.61329	0.106681	2.00296	0.0451811
46	9.10235	8.83981e-20	5.23786	1.62446e-07	2.79405	0.00520532	2.01053	0.0443753
47	8.58623	8.98663e-18	6.09361	1.10393e-09	4.41119	1.02805e-05	2.01678	0.043718
48	6.66059	2.72735e-11	5.4699	4.50294e-08	2.27847	0.0226984	2.01932	0.0434541
49	8.33661	7.6448e-17	5.22388	1.75208e-07	2.99073	0.00278313	2.02462	0.0429068
50	8.39182	4.78665e-17	4.86802	1.12721e-06	3.30474	0.000950636	2.05007	0.040358
51	6.90728	4.94025e-12	5.46442	4.64419e-08	1.96775	0.0490974	2.06749	0.0386881
52	9.78937	1.25079e-22	5.65736	1.53722e-08	3.83608	0.000125013	2.08604	0.0369752
53	9.12323	7.29152e-20	4.48706	7.22131e-06	1.00943	0.312767	2.11639	0.0343117
54	5.68899	1.2779e-08	4.15969	3.18674e-05	2.22241	0.0262557	2.11888	0.0341006
55	5.27993	1.29232e-07	4.39188	1.12375e-05	1.76219	0.0780365	2.12952	0.0332115
56	6.00883	1.86864e-09	4.96213	6.97235e-07	4.6319	3.62332e-06	2.13984	0.0323674
57	7.03991	1.92358e-12	6.06494	1.32004e-09	2.78072	0.00542381	2.17125	0.0299125
58	10.0181	1.26881e-23	5.28913	1.229e-07	3.9599	7.49809e-05	2.18357	0.0289935
59	5.39246	6.94995e-08	6.08503	1.16467e-09	2.36785	0.0178917	2.20404	0.0275213
60	5.65053	1.5995e-08	6.09661	1.08339e-09	5.50584	3.67411e-08	2.20729	0.0272938
61	8.3601	6.2667e-17	5.94483	2.76752e-09	1.51033	0.13096	2.21099	0.0270368
62	5.38134	7.39328e-08	5.06973	3.98376e-07	3.02573	0.00248035	2.21205	0.026963
63	5.65293	1.57733e-08	5.44021	5.32185e-08	3.67963	0.000233573	2.21757	0.0265842
64	7.0896	1.34503e-12	5.33888	9.3525e-08	1.17229	0.241082	2.25569	0.02409
65	7.69861	1.37552e-14	5.89127	3.83246e-09	3.25615	0.00112935	2.26227	0.0236806
66	4.12729	3.67058e-05	6.00918	1.86464e-09	3.54192	0.000397224	2.26721	0.0233774
67	4.0633	4.83842e-05	5.27907	1.29841e-07	4.29284	1.76405e-05	2.26775	0.0233443
68	7.48582	7.11043e-14	4.08842	4.34313e-05	2.63672	0.00837125	2.31247	0.0207517
69	6.00473	1.91649e-09	5.1797	2.22244e-07	2.81786	0.00483455	2.32265	0.0201982
70	7.01065	2.37217e-12	6.19755	5.73496e-10	3.43529	0.000591909	2.33462	0.0195631
71	6.25187	4.05562e-10	5.8881	3.90654e-09	2.19487	0.0281728	2.34076	0.0192446
72	8.93759	3.97763e-19	5.28586	1.25114e-07	4.93058	8.19866e-07	2.3417	0.0191963
73	7.61936	2.54934e-14	5.73978	9.47989e-09	3.8471	0.000119524	2.34478	0.0190382
74	8.29119	1.12122e-16	4.57892	4.67374e-06	1.37741	0.168384	2.39056	0.0168227
75	7.35842	1.86094e-13	5.01713	5.24504e-07	4.09477	4.22595e-05	2.39523	0.01661
76	7.40483	1.31316e-13	5.47222	4.44432e-08	2.07021	0.0384328	2.41833	0.0155919
77	7.16007	8.06342e-13	5.76487	8.17227e-09	2.08547	0.0370267	2.42252	0.0154133
78	4.9478	7.50558e-07	5.6394	1.70641e-08	3.53584	0.000406482	2.42412	0.0153456
79	4.25718	2.07018e-05	5.92751	3.07559e-09	1.81868	0.0689609	2.42647	0.0152466
80	9.60111	7.90867e-22	5.83615	5.342e-09	1.58835	0.112207	2.4385	0.0147485
81	9.32468	1.1132e-20	4.94822	7.48954e-07	1.95064	0.0511002	2.46085	0.0138609
82	6.53505	6.35878e-11	4.67877	2.88598e-06	1.56817	0.116841	2.46142	0.0138388
83	6.91439	4.69879e-12	5.72176	1.05424e-08	1.56107	0.118508	2.46229	0.0138053
84	7.57825	3.50257e-14	6.12624	8.99811e-10	5.08496	3.67711e-07	2.46823	0.0135782
85	5.8304	5.5296e-09	5.30619	1.11941e-07	5.22383	1.75261e-07	2.47673	0.0132591
86	6.72308	1.77926e-11	5.63283	1.7728e-08	2.71124	0.00670329	2.47978	0.0131463
87	6.9436	3.82229e-12	5.22644	1.72807e-07	5.38243	7.34877e-08	2.49168	0.012714
88	5.96759	2.4079e-09	5.11334	3.16511e-07	4.7178	2.38407e-06	2.49362	0.0126449
89	7.11705	1.10264e-12	5.60364	2.09894e-08	3.06098	0.00220612	2.51061	0.0120522
90	6.20033	5.63446e-10	6.0289	1.65076e-09	4.5871	4.49437e-06	2.51861	0.0117819
91	6.41598	1.39915e-10	5.60916	2.03313e-08	4.08851	4.3415e-05	2.52397	0.0116038
92	6.36924	1.89963e-10	5.85553	4.75477e-09	3.71516	0.000203075	2.57355	0.0100661
93	5.10361	3.33227e-07	4.77549	1.79272e-06	4.48439	7.31215e-06	2.57359	0.0100649
94	8.17062	3.06797e-16	4.40796	1.04351e-05	2.81305	0.00490737	2.59037	0.00958733
95	9.54629	1.34419e-21	5.85215	4.85258e-09	4.13522	3.54613e-05	2.61093	0.00902962
96	8.77373	1.72842e-18	6.00618	1.89945e-09	4.55565	5.22241e-06	2.6303	0.00853107
97	6.12375	9.13955e-10	4.75074	2.0267e-06	2.37174	0.0177047	2.64031	0.00828311
98	7.85142	4.11341e-15	5.99814	1.99588e-09	5.87742	4.1672e-09	2.64902	0.00807258
99	6.09965	1.06303e-09	4.96309	6.93819e-07	3.88741	0.00010132	2.65129	0.00801841
100	7.78784	6.81634e-15	6.01332	1.81757e-09	4.41238	1.02241e-05	2.65153	0.00801286

[truncated: 15 more sheets: Fig5a, Fig5b, Fig5c, Fig5d, Fig5e, Fig5f, Fig5g, Fig5h, Fig5i, Fig5j, Fig6a, Fig6b, Fig6c, Fig6d, Fig6e]
